# Supplementary material for: SARS-CoV-2 infection induces sustained humoral immune responses in convalescent patients following symptomatic COVID-19
Source: Nat Commun. 2021 Mar 22;12:1813. doi: 10.1038/s41467-021-22034-1 (PMC7985370; doi:10.1038/s41467-021-22034-1)
Supplement: Supplementary file 4 — Source Data [file 41467_2021_22034_MOESM4_ESM.xlsx]

## Sheet: Fig. 1A&S1
Patient NUM	Weeks	IgG-N	IgM-N	IgG-S	IgM-S
5	1	Pos.	Pos.	Pos.	Pos.
17	1	Pos.	Neg.	Neg.	Pos.
59	1	Neg.	Neg.	Neg.	Neg.
111	1	Neg.	Neg.	Neg.	Pos.
155	1	Neg.	Neg.	Neg.	Pos.
182	1	Neg.	Neg.	Neg.	Neg.
302	1	Pos.	Neg.	Neg.	Pos.
347	1	Neg.	Pos.	Neg.	Pos.
348	1	Neg.	Neg.	Neg.	Neg.
13	2	Pos.	Pos.	Pos.	Pos.
13	2	Pos.	Pos.	Pos.	Pos.
16	2	Pos.	Neg.	Neg.	Neg.
18	2	Pos.	Pos.	Pos.	Pos.
23	2	Pos.	Pos.	Pos.	Pos.
24	2	Neg.	Neg.	Neg.	Neg.
25	2	Pos.	Neg.	Neg.	Neg.
26	2	Pos.	Pos.	Pos.	Pos.
27	2	Pos.	Neg.	Neg.	Pos.
28	2	Pos.	Pos.	Pos.	Pos.
29	2	Pos.	Pos.	Pos.	Pos.
30	2	Pos.	Neg.	Pos.	Pos.
31	2	Pos.	Neg.	Neg.	Neg.
32	2	Pos.	Neg.	Neg.	Neg.
33	2	Pos.	Neg.	Pos.	Pos.
34	2	Pos.	Pos.	Pos.	Pos.
35	2	Neg.	Neg.	Neg.	Neg.
36	2	Pos.	Pos.	Pos.	Pos.
37	2	Pos.	Pos.	Pos.	Pos.
38	2	Pos.	Neg.	Neg.	Neg.
39	2	Pos.	Pos.	Pos.	Pos.
40	2	Pos.	Neg.	Pos.	Neg.
41	2	Pos.	Pos.	Pos.	Pos.
42	2	Pos.	Neg.	Pos.	Pos.
43	2	Pos.	Pos.	Pos.	Pos.
44	2	Pos.	Pos.	Pos.	Pos.
45	2	Pos.	Neg.	Pos.	Pos.
46	2	Neg.	Neg.	Neg.	Neg.
48	2	Pos.	Neg.	Pos.	Pos.
49	2	Pos.	Neg.	Neg.	Pos.
51	2	Pos.	Pos.	Pos.	Pos.
59	2	Pos.	Pos.	Neg.	Pos.
60	2	Neg.	Neg.	Neg.	Neg.
63	2	Pos.	Neg.	Neg.	Pos.
63	2	Pos.	Pos.	Pos.	Pos.
76	2	Pos.	Neg.	Neg.	Neg.
80	2	Pos.	Pos.	Pos.	Pos.
116	2	Pos.	Pos.	Pos.	Pos.
118	2	Pos.	Neg.	Neg.	Neg.
127	2	Pos.	Neg.	Pos.	Pos.
146	2	Pos.	Pos.	Pos.	Pos.
152	2	Neg.	Neg.	Pos.	Pos.
154	2	Neg.	Neg.	Neg.	Neg.
160	2	Pos.	Neg.	Neg.	Neg.
161	2	Pos.	Pos.	Pos.	Pos.
164	2	Pos.	Pos.	Pos.	Pos.
172	2	Neg.	Neg.	Neg.	Neg.
173	2	Pos.	Pos.	Pos.	Pos.
178	2	Pos.	Neg.	Pos.	Pos.
179	2	Pos.	Neg.	Pos.	Pos.
180	2	Pos.	Neg.	Pos.	Pos.
185	2	Pos.	Pos.	Pos.	Pos.
187	2	Pos.	Neg.	Neg.	Neg.
193	2	Pos.	Pos.	Pos.	Pos.
251	2	Pos.	Pos.	Pos.	Pos.
293	2	Pos.	Pos.	Pos.	Pos.
346	2	Pos.	Pos.	Pos.	Pos.
348	2	Pos.	Neg.	Neg.	Neg.
3	3	Pos.	Neg.	Pos.	Pos.
8	3	Neg.	Neg.	Neg.	Neg.
9	3	Pos.	Pos.	Pos.	Pos.
10	3	Pos.	Pos.	Pos.	Pos.
16	3	Pos.	Pos.	Pos.	Pos.
20	3	Pos.	Pos.	Pos.	Pos.
47	3	Pos.	Pos.	Pos.	Pos.
50	3	Pos.	Neg.	Pos.	Pos.
53	3	Pos.	Pos.	Pos.	Pos.
58	3	Pos.	Pos.	Pos.	Pos.
63	3	Pos.	Pos.	Pos.	Pos.
69	3	Pos.	Pos.	Pos.	Pos.
71	3	Pos.	Neg.	Pos.	Pos.
72	3	Pos.	Pos.	Pos.	Pos.
73	3	Pos.	Neg.	Pos.	Pos.
75	3	Pos.	Pos.	Pos.	Pos.
79	3	Pos.	Pos.	Pos.	Pos.
81	3	Pos.	Pos.	Pos.	Pos.
85	3	Pos.	Pos.	Pos.	Pos.
114	3	Pos.	Pos.	Pos.	Pos.
119	3	Pos.	Neg.	Pos.	Neg.
120	3	Pos.	Neg.	Pos.	Pos.
124	3	Pos.	Pos.	Pos.	Pos.
131	3	Pos.	Pos.	Pos.	Pos.
134	3	Pos.	Pos.	Pos.	Pos.
143	3	Pos.	Neg.	Pos.	Pos.
143	3	Pos.	Pos.	Pos.	Pos.
144	3	Pos.	Pos.	Pos.	Pos.
147	3	Pos.	Neg.	Pos.	Neg.
150	3	Pos.	Neg.	Pos.	Pos.
153	3	Pos.	Pos.	Pos.	Pos.
154	3	Pos.	Neg.	Pos.	Pos.
156	3	Pos.	Pos.	Pos.	Pos.
158	3	Pos.	Pos.	Pos.	Pos.
166	3	Pos.	Pos.	Pos.	Pos.
171	3	Pos.	Pos.	Pos.	Pos.
174	3	Pos.	Pos.	Pos.	Pos.
175	3	Pos.	Pos.	Pos.	Pos.
259	3	Pos.	Neg.	Pos.	Neg.
294	3	Pos.	Pos.	Pos.	Pos.
294	3	Pos.	Pos.	Pos.	Pos.
307	3	Pos.	Pos.	Pos.	Pos.
344	3	Pos.	Pos.	Pos.	Pos.
2	4	Pos.	Pos.	Pos.	Pos.
11	4	Pos.	Pos.	Pos.	Pos.
19	4	Pos.	Neg.	Pos.	Pos.
52	4	Pos.	Pos.	Pos.	Pos.
56	4	Pos.	Neg.	Neg.	Neg.
62	4	Pos.	Neg.	Pos.	Pos.
67	4	Neg.	Neg.	Neg.	Pos.
70	4	Pos.	Neg.	Pos.	Pos.
86	4	Pos.	Neg.	Pos.	Pos.
23	4	Pos.	Pos.	Pos.	Pos.
24	4	Pos.	Neg.	Pos.	Pos.
28	4	Pos.	Pos.	Pos.	Pos.
29	4	Pos.	Pos.	Pos.	Pos.
31	4	Pos.	Neg.	Pos.	Pos.
33	4	Pos.	Neg.	Pos.	Pos.
89	4	Pos.	Pos.	Pos.	Pos.
90	4	Pos.	Neg.	Pos.	Pos.
34	4	Pos.	Pos.	Pos.	Pos.
35	4	Pos.	Pos.	Pos.	Pos.
36	4	Pos.	Pos.	Pos.	Pos.
37	4	Pos.	Pos.	Pos.	Pos.
91	4	Pos.	Neg.	Pos.	Pos.
38	4	Pos.	Pos.	Pos.	Pos.
39	4	Pos.	Neg.	Pos.	Pos.
92	4	Pos.	Neg.	Pos.	Pos.
40	4	Pos.	Neg.	Pos.	Pos.
41	4	Pos.	Pos.	Pos.	Pos.
42	4	Pos.	Neg.	Pos.	Pos.
43	4	Pos.	Pos.	Pos.	Pos.
44	4	Pos.	Pos.	Pos.	Pos.
45	4	Pos.	Neg.	Pos.	Pos.
93	4	Pos.	Neg.	Pos.	Pos.
94	4	Pos.	Pos.	Pos.	Pos.
92	4	Pos.	Neg.	Pos.	Neg.
95	4	Pos.	Neg.	Pos.	Pos.
96	4	Pos.	Neg.	Pos.	Pos.
97	4	Pos.	Neg.	Pos.	Pos.
98	4	Pos.	Neg.	Pos.	Pos.
99	4	Neg.	Neg.	Pos.	Pos.
100	4	Pos.	Neg.	Neg.	Pos.
101	4	Pos.	Neg.	Pos.	Pos.
102	4	Pos.	Neg.	Pos.	Pos.
103	4	Pos.	Pos.	Pos.	Pos.
104	4	Pos.	Pos.	Pos.	Pos.
105	4	Pos.	Pos.	Pos.	Pos.
24	4	Pos.	Neg.	Pos.	Neg.
106	4	Pos.	Pos.	Pos.	Pos.
107	4	Pos.	Pos.	Pos.	Pos.
98	4	Pos.	Neg.	Pos.	Pos.
108	4	Pos.	Neg.	Pos.	Pos.
104	4	Pos.	Pos.	Pos.	Pos.
101	4	Pos.	Neg.	Pos.	Pos.
109	4	Pos.	Pos.	Pos.	Pos.
110	4	Neg.	Neg.	Neg.	Neg.
113	4	Pos.	Pos.	Pos.	Pos.
117	4	Pos.	Pos.	Pos.	Pos.
140	4	Pos.	Pos.	Pos.	Pos.
141	4	Pos.	Pos.	Pos.	Pos.
142	4	Pos.	Pos.	Pos.	Pos.
149	4	Pos.	Neg.	Pos.	Pos.
157	4	Pos.	Neg.	Pos.	Neg.
159	4	Pos.	Neg.	Pos.	Pos.
163	4	Pos.	Neg.	Pos.	Pos.
165	4	Pos.	Pos.	Pos.	Pos.
177	4	Pos.	Neg.	Pos.	Pos.
253	4	Pos.	Neg.	Pos.	Pos.
276	4	Pos.	Pos.	Pos.	Pos.
331	4	Pos.	Pos.	Pos.	Pos.
336	4	Pos.	Pos.	Pos.	Pos.
9	5	Pos.	Pos.	Pos.	Pos.
10	5	Pos.	Neg.	Pos.	Pos.
12	5	Neg.	Neg.	Neg.	Pos.
15	5	Pos.	Neg.	Pos.	Pos.
20	5	Pos.	Neg.	Pos.	Pos.
47	5	Pos.	Pos.	Pos.	Pos.
69	5	Pos.	Neg.	Pos.	Pos.
75	5	Pos.	Pos.	Pos.	Pos.
75	5	Pos.	Pos.	Pos.	Pos.
78	5	Pos.	Neg.	Pos.	Pos.
79	5	Pos.	Neg.	Pos.	Pos.
79	5	Pos.	Neg.	Pos.	Neg.
81	5	Pos.	Pos.	Pos.	Pos.
114	5	Pos.	Pos.	Pos.	Pos.
119	5	Pos.	Neg.	Pos.	Pos.
120	5	Pos.	Neg.	Pos.	Pos.
121	5	Pos.	Pos.	Pos.	Pos.
122	5	Pos.	Pos.	Pos.	Pos.
123	5	Pos.	Neg.	Pos.	Pos.
27	5	Pos.	Neg.	Pos.	Pos.
36	5	Pos.	Pos.	Pos.	Pos.
126	5	Pos.	Pos.	Pos.	Pos.
129	5	Pos.	Pos.	Pos.	Pos.
39	5	Pos.	Neg.	Pos.	Pos.
130	5	Pos.	Neg.	Pos.	Pos.
132	5	Pos.	Neg.	Pos.	Pos.
28	5	Pos.	Pos.	Pos.	Pos.
33	5	Pos.	Neg.	Pos.	Pos.
89	5	Pos.	Pos.	Pos.	Pos.
93	5	Pos.	Neg.	Pos.	Pos.
100	5	Pos.	Neg.	Neg.	Pos.
135	5	Pos.	Pos.	Pos.	Pos.
136	5	Pos.	Neg.	Pos.	Pos.
96	5	Pos.	Neg.	Pos.	Pos.
95	5	Pos.	Neg.	Pos.	Pos.
137	5	Pos.	Pos.	Pos.	Pos.
123	5	Pos.	Neg.	Pos.	Pos.
102	5	Pos.	Neg.	Pos.	Pos.
90	5	Pos.	Neg.	Pos.	Neg.
34	5	Pos.	Pos.	Pos.	Pos.
36	5	Pos.	Pos.	Pos.	Pos.
91	5	Pos.	Neg.	Pos.	Pos.
94	5	Pos.	Pos.	Pos.	Pos.
39	5	Pos.	Neg.	Pos.	Pos.
44	5	Pos.	Pos.	Pos.	Pos.
45	5	Pos.	Neg.	Pos.	Neg.
138	5	Pos.	Pos.	Pos.	Pos.
97	5	Pos.	Neg.	Pos.	Pos.
96	5	Pos.	Neg.	Pos.	Pos.
139	5	Pos.	Neg.	Pos.	Pos.
29	5	Pos.	Pos.	Pos.	Pos.
31	5	Pos.	Neg.	Pos.	Neg.
108	5	Pos.	Neg.	Pos.	Pos.
93	5	Pos.	Neg.	Pos.	Pos.
100	5	Pos.	Neg.	Neg.	Pos.
43	5	Pos.	Pos.	Pos.	Pos.
103	5	Pos.	Pos.	Pos.	Pos.
134	5	Pos.	Pos.	Pos.	Pos.
144	5	Pos.	Pos.	Pos.	Pos.
144	5	Pos.	Neg.	Pos.	Pos.
147	5	Pos.	Neg.	Pos.	Pos.
150	5	Pos.	Neg.	Pos.	Pos.
153	5	Pos.	Neg.	Pos.	Pos.
153	5	Pos.	Neg.	Pos.	Pos.
156	5	Pos.	Pos.	Pos.	Pos.
167	5	Pos.	Pos.	Pos.	Pos.
170	5	Pos.	Neg.	Pos.	Pos.
171	5	Pos.	Pos.	Pos.	Pos.
174	5	Pos.	Pos.	Pos.	Pos.
181	5	Pos.	Pos.	Pos.	Pos.
184	5	Pos.	Neg.	Pos.	Pos.
186	5	Pos.	Neg.	Pos.	Pos.
186	5	Pos.	Neg.	Pos.	Pos.
224	5	Pos.	Pos.	Pos.	Pos.
278	5	Pos.	Pos.	Pos.	Pos.
307	5	Pos.	Neg.	Pos.	Pos.
338	5	Pos.	Neg.	Pos.	Pos.
339	5	Pos.	Pos.	Pos.	Pos.
344	5	Pos.	Pos.	Pos.	Pos.
1	6	Pos.	Neg.	Pos.	Pos.
4	6	Pos.	Neg.	Pos.	Pos.
10	6	Pos.	Neg.	Pos.	Neg.
11	6	Pos.	Pos.	Pos.	Pos.
15	6	Pos.	Neg.	Pos.	Pos.
15	6	Pos.	Neg.	Pos.	Pos.
19	6	Pos.	Neg.	Pos.	Pos.
21	6	Pos.	Neg.	Pos.	Neg.
47	6	Pos.	Pos.	Pos.	Pos.
52	6	Pos.	Pos.	Pos.	Pos.
54	6	Pos.	Pos.	Pos.	Pos.
55	6	Pos.	Neg.	Pos.	Pos.
56	6	Pos.	Neg.	Pos.	Pos.
57	6	Pos.	Neg.	Pos.	Neg.
65	6	Pos.	Pos.	Pos.	Pos.
66	6	Pos.	Neg.	Pos.	Pos.
68	6	Pos.	Neg.	Pos.	Pos.
70	6	Pos.	Neg.	Pos.	Pos.
78	6	Pos.	Neg.	Pos.	Neg.
81	6	Pos.	Pos.	Pos.	Pos.
81	6	Pos.	Neg.	Pos.	Pos.
88	6	Pos.	Neg.	Pos.	Pos.
113	6	Pos.	Pos.	Pos.	Pos.
117	6	Pos.	Neg.	Pos.	Pos.
117	6	Pos.	Neg.	Pos.	Pos.
119	6	Pos.	Neg.	Pos.	Neg.
120	6	Pos.	Neg.	Pos.	Pos.
128	6	Pos.	Neg.	Pos.	Pos.
142	6	Pos.	Pos.	Pos.	Pos.
142	6	Pos.	Neg.	Pos.	Pos.
144	6	Pos.	Neg.	Pos.	Pos.
149	6	Pos.	Pos.	Pos.	Pos.
150	6	Pos.	Neg.	Pos.	Neg.
153	6	Pos.	Neg.	Pos.	Pos.
27	6	Pos.	Neg.	Neg.	Pos.
126	6	Pos.	Neg.	Pos.	Pos.
35	6	Pos.	Pos.	Pos.	Pos.
41	6	Pos.	Neg.	Pos.	Pos.
38	6	Pos.	Neg.	Pos.	Pos.
130	6	Pos.	Neg.	Pos.	Pos.
135	6	Pos.	Pos.	Pos.	Pos.
90	6	Pos.	Neg.	Pos.	Neg.
93	6	Pos.	Neg.	Pos.	Pos.
96	6	Pos.	Neg.	Pos.	Pos.
38	6	Pos.	Neg.	Pos.	Pos.
163	6	Pos.	Neg.	Pos.	Pos.
165	6	Pos.	Pos.	Pos.	Pos.
165	6	Pos.	Pos.	Pos.	Pos.
169	6	Pos.	Neg.	Pos.	Pos.
170	6	Pos.	Neg.	Pos.	Pos.
176	6	Pos.	Neg.	Pos.	Pos.
183	6	Pos.	Neg.	Pos.	Neg.
190	6	Pos.	Pos.	Pos.	Pos.
191	6	Pos.	Neg.	Pos.	Pos.
191	6	Pos.	Neg.	Pos.	Pos.
279	6	Pos.	Pos.	Pos.	Pos.
284	6	Pos.	Pos.	Pos.	Pos.
301	6	Pos.	Neg.	Pos.	Pos.
321	6	Pos.	Pos.	Pos.	Pos.
331	6	Pos.	Pos.	Pos.	Pos.
349	6	Pos.	Pos.	Pos.	Pos.
1	7	Pos.	Neg.	Pos.	Pos.
7	7	Pos.	Pos.	Pos.	Pos.
11	7	Pos.	Pos.	Pos.	Pos.
12	7	Neg.	Neg.	Neg.	Pos.
19	7	Pos.	Neg.	Pos.	Neg.
52	7	Pos.	Pos.	Pos.	Pos.
66	7	Pos.	Neg.	Pos.	Pos.
69	7	Pos.	Neg.	Pos.	Pos.
70	7	Pos.	Neg.	Pos.	Pos.
82	7	Pos.	Neg.	Pos.	Pos.
83	7	Pos.	Neg.	Pos.	Pos.
84	7	Pos.	Neg.	Pos.	Pos.
88	7	Pos.	Neg.	Pos.	Neg.
112	7	Pos.	Neg.	Pos.	Neg.
112	7	Pos.	Neg.	Pos.	Neg.
113	7	Pos.	Pos.	Pos.	Pos.
125	7	Pos.	Neg.	Pos.	Pos.
128	7	Pos.	Neg.	Pos.	Neg.
147	7	Pos.	Neg.	Pos.	Neg.
159	7	Pos.	Neg.	Pos.	Pos.
162	7	Pos.	Neg.	Pos.	Pos.
169	7	Pos.	Neg.	Pos.	Pos.
183	7	Pos.	Neg.	Pos.	Neg.
188	7	Pos.	Pos.	Pos.	Pos.
199	7	Pos.	Neg.	Pos.	Pos.
209	7	Pos.	Neg.	Pos.	Neg.
224	7	Pos.	Pos.	Pos.	Pos.
278	7	Pos.	Pos.	Pos.	Pos.
279	7	Pos.	Pos.	Pos.	Pos.
330	7	Pos.	Neg.	Pos.	Pos.
331	7	Pos.	Pos.	Pos.	Pos.
339	7	Pos.	Pos.	Pos.	Pos.
7	8	Pos.	Pos.	Pos.	Pos.
22	8	Pos.	Neg.	Pos.	Pos.
67	8	Neg.	Neg.	Neg.	Neg.
111	8	Pos.	Neg.	Pos.	Neg.
125	8	Pos.	Neg.	Pos.	Pos.
148	8	Pos.	Neg.	Pos.	Pos.
168	8	Pos.	Pos.	Pos.	Pos.
92	8	Pos.	Neg.	Pos.	Neg.
199	8	Pos.	Neg.	Pos.	Pos.
212	8	Pos.	Neg.	Pos.	Pos.
319	8	Pos.	Pos.	Pos.	Pos.
339	8	Pos.	Neg.	Pos.	Pos.
345	8	Pos.	Neg.	Pos.	Neg.
136	9	Pos.	Neg.	Pos.	Neg.
214	9	Pos.	Neg.	Pos.	Pos.
120	10	Pos.	Neg.	Pos.	Neg.
159	10	Pos.	Neg.	Pos.	Neg.
27	10	Pos.	Neg.	Neg.	Pos.
192	10	Pos.	Neg.	Pos.	Pos.
148	11	Pos.	Pos.	Pos.	Pos.
159	11	Pos.	Neg.	Pos.	Neg.
194	11	Pos.	Neg.	Pos.	Pos.
195	11	Pos.	Pos.	Pos.	Pos.
196	11	Pos.	Neg.	Pos.	Neg.
197	11	Pos.	Neg.	Neg.	Neg.
120	12	Pos.	Neg.	Pos.	Neg.
169	12	Pos.	Neg.	Pos.	Neg.
198	12	Pos.	Neg.	Pos.	Neg.
200	12	Pos.	Neg.	Pos.	Neg.
27	12	Pos.	Neg.	Neg.	Neg.
201	12	Pos.	Neg.	Pos.	Pos.
202	12	Pos.	Neg.	Pos.	Neg.
203	12	Pos.	Neg.	Pos.	Pos.
204	12	Pos.	Neg.	Pos.	Pos.
4	13	Pos.	Neg.	Pos.	Neg.
140	13	Pos.	Neg.	Pos.	Neg.
205	13	Pos.	Neg.	Pos.	Neg.
206	13	Pos.	Neg.	Pos.	Neg.
207	13	Pos.	Neg.	Pos.	Neg.
208	13	Pos.	Neg.	Pos.	Neg.
210	13	Pos.	Neg.	Pos.	Neg.
211	13	Pos.	Neg.	Pos.	Neg.
213	13	Pos.	Neg.	Pos.	Neg.
111	14	Pos.	Neg.	Neg.	Neg.
120	14	Pos.	Neg.	Pos.	Neg.
145	14	Pos.	Neg.	Pos.	Neg.
159	14	Pos.	Neg.	Pos.	Neg.
215	14	Pos.	Neg.	Pos.	Neg.
216	14	Pos.	Neg.	Pos.	Neg.
217	14	Pos.	Neg.	Pos.	Neg.
218	14	Pos.	Neg.	Neg.	Neg.
219	14	Pos.	Neg.	Pos.	Pos.
220	14	Pos.	Neg.	Pos.	Neg.
221	14	Pos.	Neg.	Neg.	Neg.
222	14	Pos.	Neg.	Pos.	Neg.
223	14	Pos.	Neg.	Pos.	Neg.
225	14	Pos.	Neg.	Pos.	Neg.
136	14	Pos.	Neg.	Pos.	Neg.
226	14	Pos.	Neg.	Pos.	Neg.
132	14	Pos.	Neg.	Pos.	Neg.
227	14	Pos.	Neg.	Pos.	Neg.
203	14	Pos.	Neg.	Pos.	Pos.
204	14	Pos.	Neg.	Pos.	Pos.
228	14	Neg.	Neg.	Pos.	Neg.
345	14	Pos.	Neg.	Pos.	Neg.
207	15	Pos.	Neg.	Pos.	Neg.
229	15	Pos.	Neg.	Pos.	Neg.
230	15	Pos.	Neg.	Pos.	Neg.
231	15	Pos.	Neg.	Pos.	Neg.
232	15	Pos.	Neg.	Pos.	Neg.
233	15	Pos.	Neg.	Pos.	Neg.
74	15	Pos.	Neg.	Pos.	Neg.
234	15	Pos.	Neg.	Pos.	Neg.
235	15	Pos.	Neg.	Pos.	Neg.
236	15	Pos.	Neg.	Pos.	Neg.
61	16	Pos.	Neg.	Pos.	Neg.
174	16	Pos.	Neg.	Pos.	Neg.
237	16	Pos.	Neg.	Pos.	Neg.
238	16	Pos.	Neg.	Pos.	Neg.
239	16	Pos.	Neg.	Pos.	Neg.
240	16	Pos.	Neg.	Pos.	Neg.
210	16	Pos.	Neg.	Pos.	Neg.
241	16	Pos.	Neg.	Pos.	Pos.
242	16	Pos.	Neg.	Pos.	Pos.
243	16	Pos.	Neg.	Pos.	Neg.
244	16	Pos.	Neg.	Pos.	Neg.
245	16	Pos.	Neg.	Pos.	Neg.
246	16	Pos.	Neg.	Pos.	Neg.
247	16	Pos.	Neg.	Pos.	Neg.
248	16	Pos.	Neg.	Pos.	Neg.
249	16	Pos.	Neg.	Pos.	Neg.
250	16	Pos.	Neg.	Pos.	Neg.
252	16	Pos.	Neg.	Pos.	Neg.
254	16	Pos.	Neg.	Pos.	Neg.
255	16	Pos.	Pos.	Pos.	Pos.
159	17	Pos.	Neg.	Pos.	Neg.
256	17	Pos.	Neg.	Pos.	Neg.
257	17	Pos.	Neg.	Pos.	Neg.
258	17	Pos.	Neg.	Pos.	Neg.
260	17	Pos.	Neg.	Pos.	Neg.
261	17	Pos.	Neg.	Pos.	Neg.
262	17	Pos.	Neg.	Pos.	Neg.
222	17	Pos.	Neg.	Pos.	Neg.
263	17	Pos.	Pos.	Pos.	Pos.
264	17	Pos.	Neg.	Neg.	Neg.
265	17	Pos.	Neg.	Pos.	Neg.
266	17	Pos.	Neg.	Neg.	Neg.
267	17	Pos.	Neg.	Pos.	Neg.
268	17	Pos.	Neg.	Pos.	Neg.
74	17	Pos.	Neg.	Pos.	Neg.
269	17	Pos.	Neg.	Pos.	Neg.
270	17	Pos.	Neg.	Pos.	Pos.
271	17	Pos.	Neg.	Pos.	Neg.
272	17	Pos.	Neg.	Pos.	Neg.
273	17	Pos.	Neg.	Pos.	Pos.
204	17	Pos.	Neg.	Pos.	Pos.
304	17	Pos.	Neg.	Neg.	Neg.
6	18	Pos.	Neg.	Pos.	Pos.
14	18	Pos.	Neg.	Neg.	Neg.
22	18	Pos.	Neg.	Pos.	Neg.
87	18	Pos.	Neg.	Pos.	Neg.
133	18	Pos.	Neg.	Neg.	Neg.
159	18	Pos.	Neg.	Pos.	Neg.
274	18	Pos.	Neg.	Pos.	Pos.
275	18	Pos.	Neg.	Pos.	Pos.
237	18	Pos.	Neg.	Pos.	Neg.
238	18	Pos.	Neg.	Pos.	Neg.
277	18	Pos.	Neg.	Pos.	Neg.
206	18	Pos.	Neg.	Pos.	Neg.
280	18	Pos.	Neg.	Pos.	Neg.
281	18	Pos.	Neg.	Pos.	Neg.
282	18	Pos.	Neg.	Pos.	Neg.
283	18	Pos.	Neg.	Pos.	Neg.
285	18	Pos.	Neg.	Pos.	Neg.
286	18	Pos.	Neg.	Pos.	Neg.
287	18	Pos.	Neg.	Pos.	Neg.
288	18	Pos.	Neg.	Pos.	Pos.
289	18	Pos.	Neg.	Pos.	Neg.
270	18	Pos.	Neg.	Pos.	Pos.
290	18	Pos.	Neg.	Pos.	Neg.
128	19	Pos.	Neg.	Pos.	Neg.
189	19	Pos.	Neg.	Pos.	Neg.
291	19	Pos.	Neg.	Pos.	Neg.
292	19	Pos.	Neg.	Pos.	Neg.
263	19	Pos.	Pos.	Pos.	Pos.
260	19	Pos.	Neg.	Pos.	Neg.
222	19	Pos.	Neg.	Pos.	Neg.
295	19	Pos.	Neg.	Pos.	Neg.
296	19	Pos.	Neg.	Neg.	Neg.
297	19	Pos.	Neg.	Pos.	Neg.
4	20	Pos.	Neg.	Pos.	Neg.
14	20	Pos.	Neg.	Pos.	Neg.
151	20	Pos.	Neg.	Pos.	Pos.
214	20	Pos.	Neg.	Pos.	Neg.
298	20	Pos.	Neg.	Pos.	Neg.
299	20	Pos.	Neg.	Pos.	Neg.
300	20	Pos.	Neg.	Pos.	Neg.
275	20	Pos.	Neg.	Pos.	Neg.
303	20	Pos.	Neg.	Neg.	Neg.
305	20	Pos.	Neg.	Neg.	Pos.
306	20	Pos.	Neg.	Pos.	Neg.
308	20	Pos.	Neg.	Pos.	Neg.
309	20	Pos.	Neg.	Neg.	Pos.
310	20	Pos.	Neg.	Pos.	Neg.
311	20	Pos.	Neg.	Pos.	Neg.
312	20	Pos.	Neg.	Pos.	Pos.
313	20	Pos.	Neg.	Neg.	Neg.
314	20	Pos.	Neg.	Neg.	Pos.
345	20	Pos.	Neg.	Pos.	Neg.
74	21	Pos.	Neg.	Pos.	Neg.
120	21	Pos.	Neg.	Pos.	Neg.
154	21	Pos.	Neg.	Pos.	Neg.
315	21	Pos.	Neg.	Pos.	Pos.
316	21	Pos.	Neg.	Pos.	Neg.
305	21	Pos.	Neg.	Neg.	Pos.
317	21	Pos.	Neg.	Pos.	Neg.
318	21	Pos.	Neg.	Pos.	Neg.
309	21	Pos.	Neg.	Neg.	Pos.
320	21	Pos.	Neg.	Pos.	Neg.
27	21	Neg.	Neg.	Neg.	Neg.
322	21	Pos.	Neg.	Pos.	Pos.
39	21	Pos.	Neg.	Pos.	Neg.
92	21	Neg.	Neg.	Neg.	Neg.
323	21	Pos.	Neg.	Pos.	Neg.
203	21	Pos.	Neg.	Pos.	Pos.
255	21	Pos.	Neg.	Pos.	Pos.
149	22	Pos.	Neg.	Pos.	Neg.
259	22	Pos.	Neg.	Pos.	Neg.
324	22	Pos.	Neg.	Pos.	Neg.
325	22	Pos.	Neg.	Pos.	Neg.
222	22	Pos.	Neg.	Pos.	Neg.
326	22	Pos.	Neg.	Pos.	Neg.
327	22	Pos.	Neg.	Pos.	Neg.
328	22	Pos.	Neg.	Pos.	Neg.
329	22	Pos.	Neg.	Pos.	Neg.
310	22	Pos.	Neg.	Pos.	Neg.
273	22	Pos.	Neg.	Pos.	Pos.
136	22	Pos.	Neg.	Neg.	Neg.
312	22	Pos.	Pos.	Pos.	Pos.
289	22	Pos.	Neg.	Pos.	Pos.
270	22	Pos.	Neg.	Pos.	Pos.
332	22	Pos.	Neg.	Neg.	Pos.
4	23	Pos.	Neg.	Pos.	Neg.
77	23	Pos.	Neg.	Pos.	Neg.
115	23	Pos.	Neg.	Pos.	Pos.
158	23	Pos.	Neg.	Pos.	Pos.
159	23	Pos.	Neg.	Pos.	Neg.
333	23	Pos.	Neg.	Pos.	Neg.
334	23	Pos.	Neg.	Pos.	Neg.
335	23	Pos.	Neg.	Pos.	Neg.
222	23	Pos.	Neg.	Pos.	Neg.
337	23	Pos.	Neg.	Pos.	Pos.
39	23	Pos.	Neg.	Pos.	Neg.
22	24	Pos.	Neg.	Pos.	Neg.
78	24	Pos.	Neg.	Pos.	Neg.
275	24	Pos.	Neg.	Pos.	Neg.
340	24	Pos.	Neg.	Pos.	Neg.
341	24	Pos.	Neg.	Pos.	Pos.
342	24	Pos.	Neg.	Pos.	Neg.
343	24	Pos.	Neg.	Neg.	Pos.
347	24	Neg.	Neg.	Neg.	Neg.
64	25	Pos.	Neg.	Pos.	Neg.
162	25	Pos.	Neg.	Pos.	Neg.
178	25	Pos.	Neg.	Pos.	Neg.
212	25	Neg.	Neg.	Pos.	Neg.
331	25	Pos.	Neg.	Pos.	Neg.
315	25	Pos.	Neg.	Pos.	Pos.
282	25	Pos.	Neg.	Pos.	Pos.
305	25	Neg.	Neg.	Neg.	Neg.
63	26	Pos.	Neg.	Pos.	Neg.
113	26	Pos.	Neg.	Pos.	Pos.
146	26	Pos.	Neg.	Pos.	Neg.
148	26	Pos.	Neg.	Pos.	Neg.
154	26	Pos.	Neg.	Pos.	Neg.

## Sheet: Fig. 1B&1C
Patient NUM	Weeks	Log2 (IgG-N+1)	Log2 (IgM-N+1)	Log2 (IgG-S+1)	Log2 (IgM-S+1)
5	1	6.37851	1.74846	4.52482	2.488
17	1	3.96809	0.815575	0.536053	1.21412
59	1	0.0285692	0.189034	0.0426443	0
111	1	0.704872	0.933573	0.748461	0.992768
155	1	0.443607	0.713696	0.0285692	0.773996
182	1	0.948601	0.226509	0.0143553	0
302	1	2.852	0.704872	0.443607	0.941106
347	1	0	1.60407	0.678072	2.72247
348	1	0.695994	0.201634	0.0143553	0
13	2	5.43296	1.65992	4.93216	1.97453
13	2	6.39832	1.74416	6.53029	1.9855
16	2	6.81121	0.214125	0.378512	0
18	2	7.02768	2.25096	4.54226	3.88753
23	2	6.8679	2.12763	6.42089	3.04264
24	2	0.0285692	0.275007	0.226509	0.0143553
25	2	6.60185	0.613532	0.432959	0.584963
26	2	6.67525	1.63227	3.02503	1.926
27	2	3.92315	0.722466	0.641546	1.41684
28	2	4.19849	1.03562	3.33342	1.20789
29	2	7.14466	1.61353	6.83542	1.96717
30	2	6.73742	0.956057	6.10852	1.48027
31	2	1.8679	0.263034	0.238787	0
32	2	2.1177	0.687061	0.15056	0
33	2	6.32409	0.847997	4.03298	0.83996
34	2	5.55059	1.49057	4.10098	1.848
35	2	0.464668	0.367371	0.214125	0.201634
36	2	6.02857	1.7137	4.56682	2.24489
37	2	6.00068	1.63691	3.47638	1.51602
38	2	6.63445	0.344828	0.321928	0
39	2	4.82171	1.1375	2.21101	1.36177
40	2	5.79961	0.722466	2.31034	0.722466
41	2	6.0798	1.1177	4.08406	1.48027
42	2	5.03738	0.650765	2.98185	1.04264
43	2	4.90448	3.60407	3.71039	3.97177
44	2	6.91648	3.84298	6.59261	4.22728
45	2	6.81634	0.925999	7.08746	1.52105
46	2	0.443607	0.422233	0.678072	0.31034
48	2	6.57698	0.887525	4.9222	1.07724
49	2	1.67446	0.206643	0.356144	0.828632
51	2	6.92101	2.38405	3.75702	4.0054
59	2	5.15462	2.35614	0.411426	2.63691
60	2	0	0.0703893	0.286881	0.0285692
63	2	4.36527	0.687061	0.163499	0.871844
63	2	6.33825	1.59455	3.08576	1.9782
76	2	5.68229	0.475085	0.641546	0.526069
80	2	5.83086	1.72683	3.27202	3.16189
116	2	6.32984	1.24489	5.24031	2.43723
118	2	1.72247	0.31034	0.15056	0.298658
127	2	5.32841	0.773996	1.74846	1.49262
146	2	5.88435	1.8679	4.80787	2.18903
152	2	0.685267	0.967906	4.31179	1.15056
154	2	0.695994	0.31034	0.31034	0.214125
160	2	5.23381	0.632268	0.298658	0.650765
161	2	7.2386	3.18174	5.59813	4.38847
164	2	7.03914	2.62807	4.76341	4.11187
172	2	0	0.137504	0.731183	0.62293
173	2	6.76553	1.74416	5.2407	2.09085
178	2	2.69377	0.85599	2.57773	1.05658
179	2	4.98732	0.889863	3.35896	2.17632
180	2	7.11333	0.739848	1.81558	1.62667
185	2	6.8071	1.11103	5.76235	3.02148
187	2	1.03422	0.0976108	0.422233	0.335712
193	2	5.26791	1.83188	5.05615	2.26604
251	2	3.42653	2.46989	4.22188	3.98914
293	2	6.15036	2.24793	6.57153	2.40327
346	2	7.69349	1.97526	6.99887	3.16993
348	2	3.18903	0.516015	0.250962	0.321928
3	3	5.33378	0.859174	5.38578	1.95233
8	3	0.887525	0.389567	0.687061	0
9	3	6.86666	1.38405	3.81455	1.04264
10	3	6.283	1.24489	4.34767	1.22033
16	3	7.0542	2.03562	6.80993	2.29572
20	3	7.09064	1.28688	5.92125	1.76129
47	3	6.82528	1.40054	2.68257	2.27202
50	3	4.41752	0.713696	1.11103	0.831877
53	3	5.28429	1.64155	5.98231	2.29572
58	3	6.51822	2.60644	6.55995	2.95047
63	3	6.65163	1.40054	6.23189	1.64155
69	3	6.31506	1.40599	6.5932	2.08066
71	3	5.18031	0.632268	3.73877	1.28688
72	3	6.67948	2.59932	6.36405	2.88753
73	3	6.91049	0.773996	7.40854	1.76977
75	3	7.12722	2.31034	7.06717	2.97636
79	3	6.00495	1.11103	6.32463	1.46467
81	3	6.57954	1.69153	6.34181	1.79494
85	3	4.83693	1.37295	3.27053	1.5656
114	3	6.62191	1.99277	5.97016	2.07382
119	3	2.19219	0.575312	1.0072	0.62293
120	3	7.04111	0.613532	3.25096	1.27501
124	3	7.59991	2.58352	6.34802	3.61353
131	3	3.0635	1.83996	3.72792	2.22033
134	3	6.3466	1.95233	5.62761	2.24489
143	3	1.26303	0.871844	2.29866	0.978196
143	3	4.95977	1.07039	5.04177	1.16993
144	3	6.16972	1.1177	3.774	1.47508
147	3	5.37504	0.545968	5.89724	0.536053
150	3	6.85922	0.632268	6.35773	0.83996
153	3	5.88142	1.25096	5.01123	1.14405
154	3	5.58886	0.948601	5.53013	1.0635
156	3	6.15866	1.46467	4.87234	2.22033
158	3	6.5509	1.774	5.94603	1.9222
166	3	5.95047	1.04334	5.85474	2.14405
171	3	6.98299	1.80735	6.5256	1.86394
174	3	5.62761	1.64155	4.01346	1.67356
175	3	6.51507	1.20163	5.91791	1.76553
259	3	3.97085	0.641546	2.17632	0.594549
294	3	5.19574	1.89142	4.93687	2.31615
294	3	5.67807	1.89142	5.21917	2.31034
307	3	5.8632	1.31615	4.36807	1.74416
344	3	6.66391	1.66448	4.86938	2.26003
2	4	4.67469	1.95606	4.90497	3.31034
11	4	5.8716	3.49442	5.6642	3.88655
19	4	6.09571	0.650765	6.28799	0.9855
52	4	6.8189	1.08406	5.02148	1.48027
56	4	4.27352	0.632268	0.978196	0.632268
62	4	7.07468	0.765535	4.71864	1.76977
67	4	0.344828	0.389567	0.263034	1.10434
70	4	3.41549	0.713696	4.23266	0.85599
86	4	4.58256	0.748461	3.28983	0.823749
23	4	6.61206	1.07724	5.35014	2.3505
24	4	2.33056	0.659925	3.46467	1.51602
28	4	6.71149	1.1375	7.37156	2.43296
29	4	6.87036	1.5008	6.20692	2.63923
31	4	6.03518	0.411426	2.04614	1.16993
33	4	5.44593	0.831877	4.48027	1.57531
89	4	6.59679	1.25701	5.38991	2.18903
90	4	4.72083	0.650765	4.3978	1.73985
34	4	6.28725	1.73118	5.67948	2.70708
35	4	5.63865	1.85599	5.62293	3.07553
36	4	6.37469	1.31615	5.61324	2.24793
37	4	5.20163	1.29278	5.56255	1.65535
91	4	6.10852	0.757023	5.22072	1.75702
38	4	7.00225	1.07724	3.63343	1.93357
39	4	6.7252	0.815575	6.57743	1.64155
92	4	3.72792	0.422233	3.42223	1
40	4	5.57259	0.903038	3.55213	1.54597
41	4	6.27445	1.09085	5.39163	2.09761
42	4	4.20085	0.584963	3.43296	0.807355
43	4	5.65277	2.90689	6.16912	3.14568
44	4	6.83162	3.05832	6.49905	3.18269
45	4	6.45746	0.545968	6.27798	0.815575
93	4	5.93286	0.925999	3.32048	1.53605
94	4	6.14017	1.31034	6.62834	1.85997
92	4	3.41819	0.526069	2.53107	0.695994
95	4	1.19535	0.731183	1.77821	0.831877
96	4	6.78398	0.815575	5.40565	1.53605
97	4	6.14119	0.695994	5.00405	0.871844
98	4	6.86666	0.799087	1.08406	1.49057
99	4	0.925999	0.910733	2.40871	1.02148
100	4	6.23036	0.659925	1	1.34483
101	4	6.07146	0.85599	4.61235	1.60407
102	4	6.96463	0.910733	3.67016	1.70487
103	4	6.82528	1.33914	6.52419	2.06005
104	4	6.02303	1.29866	5.73958	1.66903
105	4	6.14954	1.67807	6.85798	2.48027
24	4	3.01078	0.505891	4.74147	0.604071
106	4	5.82146	1.41684	3.22805	2.58256
107	4	6.85175	1.09761	5.00675	1.86394
98	4	6.84423	0.722466	1.85599	1.67356
108	4	6.48929	0.807355	5.55949	1.58496
104	4	5.82375	1.18903	5.89215	1.43829
101	4	5.81481	0.765535	4.78398	1.31034
109	4	6.82146	1.774	4.87725	2.48543
110	4	0.0285692	0.389567	0.0840643	0.356144
113	4	5.93617	1.72683	5.15826	2.17951
117	4	6.98868	1.04264	5.35226	1
140	4	4.85699	1.37295	4.26679	1.74416
141	4	6.54133	1.02715	7.89603	1.83188
142	4	6.62454	1.35614	5.34873	2
149	4	2.40762	0.713696	2.16993	1.37851
157	4	6.63169	0.731183	4.07724	0.757023
159	4	7.17493	0.505891	5.29278	2.06005
163	4	5.45878	0.799087	5.34412	1.03562
165	4	6.02724	2	3.98094	3.03562
177	4	2.45943	0.659925	1.07039	1.22651
253	4	6.94017	0.650765	5.78188	1.36177
276	4	6.62381	1.51602	4.53107	2.45943
331	4	6.71012	2.07724	5.03034	2.95047
336	4	6.02724	2.95233	5.07682	1.35614
9	5	6.72383	1.0635	3.85997	1.7866
10	5	5.92979	0.641546	3.87676	1.23879
12	5	0.85599	0.443607	0.815575	0.895303
15	5	5.76341	0.713696	4.97223	1.32769
20	5	6.89239	0.823749	5.1811	1.62293
47	5	6.80607	1.5509	4.09508	3.05658
69	5	5.98732	0.863938	6.44045	1.61353
75	5	7.07039	1.33342	6.80735	2.20477
75	5	7.05961	1.23266	6.95652	1.93734
78	5	6.40684	0.516015	5.35931	1.22033
79	5	5.66249	0.659925	6.08916	0.941106
79	5	5.63865	0.565597	6.47541	0.687061
81	5	6.78267	1.28096	6.46352	2.1635
114	5	6.58796	1.39506	6.84423	1.4957
119	5	2.79286	0.464668	1.69153	0.9855
120	5	6.90207	0.659925	4.02591	0.970854
121	5	6.28207	1.67627	6.44741	2.2225
122	5	6.42391	2.17632	5.16229	2.98185
123	5	4.40803	0.918386	3.0036	1.61353
27	5	4.01257	0.613532	1.13093	0.903038
36	5	6.06113	1.19535	5.22188	1.73552
126	5	6.10329	1.11103	6.7879	1.4957
129	5	6.23515	1.09761	6.24108	1.65992
39	5	6.73742	0.790772	6.4143	1.29278
130	5	5.65907	0.650765	5.49697	1.25701
132	5	4.53045	0.641546	5.37955	1.17632
28	5	6.68229	1.23266	7.29646	1.51602
33	5	4.39025	0.773996	4.81455	1.20163
89	5	6.41954	1.01436	5.72955	1.45418
93	5	5.86938	0.933573	4.29131	1.46989
100	5	6.24869	0.584963	0.731183	1.1375
135	5	6.76421	1.95606	6.40003	2.51854
136	5	4.93452	0.613532	3.31325	1.42223
96	5	6.64832	0.83996	5.64703	1.4957
95	5	2.03562	0.687061	2.80941	1.35614
137	5	5.54009	1.17632	5.48285	1.66448
123	5	4.34979	0.773996	3.50843	1.55582
102	5	6.824	0.782409	4.02237	1.47508
90	5	5.00315	0.545968	4.93734	0.713696
34	5	6.17133	1.60407	6.11103	2.41143
36	5	6.1079	1.0635	5.56925	1.62293
91	5	5.99797	0.773996	5.49217	1.31615
94	5	5.76977	1.21412	6.48736	1.60407
39	5	6.58931	0.731183	6.63445	0.963474
44	5	6.64818	3.10266	6.36107	3.66676
45	5	6.22458	0.378512	6.2778	0.687061
138	5	5.18388	1.07039	5.84348	1.57046
97	5	6.08555	0.575312	5.06523	0.863938
96	5	6.4814	0.799087	5.21451	1.14405
139	5	6.77083	0.956057	7.63227	1.45943
29	5	6.49169	1.23879	6.19771	1.90689
31	5	6.44774	0.432959	2.42223	0.669027
108	5	6.52309	0.871844	5.41278	1.37295
93	5	5.39163	0.925999	3.97636	1.38405
100	5	6.00135	0.604071	0.722466	0.871844
43	5	5.12102	2.26003	5.99299	2.99458
103	5	6.76288	1.36737	6.71699	1.73552
134	5	5.87283	1.96717	6.33145	2.97453
144	5	6.21956	1.04963	4.8525	1.83188
144	5	6.20516	1	4.9905	1.41684
147	5	5.47865	0.485427	6.28355	1.42761
150	5	6.71699	0.475085	5.81941	1.18903
153	5	5.32301	0.695994	5.69961	1.22033
153	5	5.10601	0.575312	5.50843	1.07039
156	5	5.72846	1.33342	4.74308	2.58496
167	5	6.57531	2.1635	6.34536	2.79286
170	5	5.45385	0.495695	3.52857	1.04963
171	5	6.86666	1.57046	6.71699	2.0036
174	5	5.02414	1.15704	4.11686	1.67356
181	5	6.29444	1.18903	5.36982	2.30451
184	5	6.87086	0.678072	6.21257	1.08406
186	5	5.75756	0.704872	3.91361	1.45943
186	5	5.47735	0.704872	4.09085	0.933573
224	5	6.00315	2.13093	5.85823	1.86394
278	5	5.71891	1.32769	4.61706	1.53605
307	5	5.62029	0.910733	4.27575	1.37295
338	5	6.97957	0.678072	7.46271	1.34483
339	5	6.16189	1.51602	6.19613	1.85997
344	5	6.6851	1.54597	6.05767	2.69153
1	6	6.19889	0.815575	5.72	1.47508
4	6	6.4793	0.575312	5.90087	1.46467
10	6	5.52951	0.432959	3.85599	0.650765
11	6	6.02547	3.09255	6.21665	3.46467
15	6	5.64731	0.659925	5.32301	0.933573
15	6	5.56407	0.687061	5.08916	0.903038
19	6	5.59335	0.555816	5.66021	1.28096
21	6	6.96232	0.400538	5.46401	0.545968
47	6	6.6837	1.49057	4.33414	2.15704
52	6	6.72383	1.1177	5.96532	1.98914
54	6	6.25927	1.09085	6.16651	1.59932
55	6	5.78607	0.516015	5.75862	1.41684
56	6	5.24755	0.411426	2.89724	1.09085
57	6	6.59947	0.687061	5.04876	0.422233
65	6	5.78712	2.33628	6.00495	2.88557
66	6	5.31361	0.895303	5.93452	1.58976
68	6	6.92244	0.831877	2.04963	0.956057
70	6	3.904	0.695994	4.40054	1.65992
78	6	6.1179	0.389567	5.27836	0.464668
81	6	6.7879	1.1635	6.32571	1.81558
81	6	6.66959	0.941106	6.46777	1.41684
88	6	5.59485	0.604071	2.89724	0.948601
113	6	5.50048	1.30451	5.25814	1.87971
117	6	6.64962	0.799087	5.14364	0.963474
117	6	6.60837	0.731183	5.41549	1.21412
119	6	2.87184	0.475085	1.66903	0.298658
120	6	6.81121	0.641546	4.47703	0.831877
128	6	5.01391	0.214125	4.43229	0.799087
142	6	6.33235	1.02148	5.13463	2.15381
142	6	6.23879	0.879706	5.47606	1.54102
144	6	6.03496	0.903038	5.05918	1.37295
149	6	4.59574	1.01436	4.2032	1.5509
150	6	6.62936	0.400538	5.87307	0.111031
153	6	4.97911	0.545968	5.70984	0.978196
27	6	3.90014	0.695994	0.978196	1.11103
126	6	6.28965	0.85599	6.88264	1.32193
35	6	5.51159	1.8679	6.20555	2.5509
41	6	5.93782	0.895303	5.63401	1.38405
38	6	6.94251	0.918386	4.98368	1.53605
130	6	5.42122	0.650765	5.51979	1.15056
135	6	6.34181	1.88753	5.67525	2.19219
90	6	5.19456	0.0703893	5.10266	0.594549
93	6	5.32301	0.765535	4.31615	1.22651
96	6	6.21335	0.62293	4.98368	0.895303
38	6	6.8009	0.831877	4.97865	1.20789
163	6	5.01302	0.575312	5.57471	1.31034
165	6	6.16068	1.82782	5.62527	1.85997
165	6	5.97062	1.68257	5.98391	2.39232
169	6	6.67948	0.773996	4.37782	1.35614
170	6	5.46205	0.495695	4.15137	0.85599
176	6	6.65378	0.443607	3.07211	0.978196
183	6	4.1235	0.536053	1.95977	0.748461
190	6	5.66704	1.50589	4.82324	2.57046
191	6	7.03012	0.613532	5.49378	1.28096
191	6	6.96232	0.594549	5.76447	1.08406
279	6	6.10832	1.3505	5.77637	2.64847
284	6	7.03562	2.28392	6.70598	3.00899
301	6	4.64039	0.669027	5.49601	1.01436
321	6	5.1534	1.12433	4.79233	1.71809
331	6	6.36667	1.76129	5.4941	3.10434
349	6	6.42526	2.12102	6.72656	3.02503
1	7	5.95327	0.748461	5.749	1.02148
7	7	6.91049	1.64155	6.12908	2.53605
11	7	5.804	2.76553	6.35191	3.39643
12	7	0.910733	0.555816	0.722466	1.34483
19	7	5.34447	0.367371	5.53605	0.659925
52	7	6.55213	1.07724	6.14771	1.5008
66	7	4.94392	0.879706	6.10748	1.34483
69	7	5.82171	0.669027	6.49313	1.14405
70	7	4.36177	0.604071	4.90545	0.933573
82	7	5.7412	0.454176	4.45615	0.790772
83	7	5.42995	0.526069	5.79649	0.773996
84	7	4.67129	0.773996	4.95	1.13093
88	7	5.61353	0.575312	3.72247	0.731183
112	7	4.72301	0.298658	2.46728	0.704872
112	7	4.50843	0.411426	2.97269	0.575312
113	7	5.44493	1.20789	5.41312	1.54102
125	7	5.04089	0.910733	5.67497	1.70487
128	7	5.21956	0.632268	5.38681	0.650765
147	7	5.02768	0.321928	6.54905	0.485427
159	7	7.05637	0.411426	5.16952	1.46989
162	7	2.91265	0.526069	2.51854	0.815575
169	7	6.61117	0.773996	4.69988	1.32769
183	7	3.64501	0.575312	2.16672	0.356144
188	7	7.00899	1.56071	5.01346	2.62994
199	7	5.24298	0.411426	5.6522	1.09761
209	7	4.17073	0.505891	3.27947	0.344828
224	7	5.6011	1.5008	5.91289	1.65992
278	7	6.33199	2.25701	6.10203	2.52356
279	7	5.94181	1.10434	6.08555	2.01436
330	7	6.50795	0.632268	3.29278	1.02148
331	7	5.96717	1.62761	5.51602	2.22342
339	7	5.72492	1.1635	6.34287	1.96347
7	8	6.79312	1.55582	6.44427	2.20789
22	8	6.88142	0.799087	5.854	1.1635
67	8	0.0285692	0.367371	0.189034	0.389567
111	8	5.15785	0.650765	1.25096	0.263034
125	8	4.66107	0.871844	5.08789	1.34483
148	8	4.37782	0.815575	3.49442	1.70929
168	8	6.91767	1.76553	6.71836	2.49313
92	8	2.1177	0.163499	1.80323	0.0565835
199	8	4.79129	0.443607	5.57046	0.83996
212	8	1.81967	0.641546	1.9222	0.992768
319	8	5.97545	1.26903	5.38853	1.66903
339	8	5.40054	0.978196	6.17213	1.40599
345	8	7.03122	0.526069	5.99186	0.695994
136	9	4.42021	0.411426	2.35896	0.238787
214	9	4.94345	0.575312	5.03386	1.1177
120	10	6.36072	0.378512	3.44228	0.594549
159	10	6.86419	0.214125	4.32409	0.15056
27	10	2.21101	0.678072	0.887525	0.847997
192	10	3.91743	0.695994	5.61971	0.970854
148	11	4.47249	3.17153	3.904	0.847997
159	11	6.96	0.286881	4.24793	0.613532
194	11	5.52888	0.847997	4.71973	1.18903
195	11	4.95791	1.69599	5.75862	2.16672
196	11	5.85225	0.475085	4.37295	0.695994
197	11	4.29939	0	0	0.0565835
120	12	5.97131	0.214125	2.7866	0.263034
169	12	6.32499	0.516015	3.91743	0.650765
198	12	4.09761	0.443607	5.3345	0.659925
200	12	3.24702	0.321928	2.40599	0.632268
27	12	1.66448	0.485427	0.669027	0.659925
201	12	5.7412	0.799087	4.55459	1.12433
202	12	5.47897	0.298658	2.82985	0.189034
203	12	2.76617	0.895303	3.48929	1.12433
204	12	4.38198	0.555816	2.91265	1.09085
4	13	5.39232	0.189034	5.1815	0.389567
140	13	3.66676	0.495695	6.16912	0.739848
205	13	1.13093	0.298658	1.1375	0.411426
206	13	2.95047	0.389567	3.60881	0.613532
207	13	4.26303	0.389567	1.82375	0.669027
208	13	1.89918	0.432959	2.45943	0.695994
210	13	2.91265	0.400538	2.73335	0.613532
211	13	1.34142	0.321928	2.44095	0.545968
213	13	2.75788	0.0426443	2.06005	0.536053
111	14	4.61706	0.124328	0.632268	0.111031
120	14	5.92884	0.124328	2.65535	0.475085
145	14	1.62246	0.201634	2.78869	0.632268
159	14	6.67666	0.286881	3.63575	0.485427
215	14	4.69599	0.565597	3.54844	0.713696
216	14	5.00944	0.298658	2.02148	0.124328
217	14	3.59574	0.400538	1.48027	0.275007
218	14	1.16414	0.201634	0.807355	0.0285692
219	14	2.9835	0.963474	3.15218	1.42761
220	14	3.02112	0.263034	1.80735	0.176323
221	14	3.29411	0.214125	0.704872	0.15056
222	14	4.53294	0.298658	4.05311	0.201634
223	14	4.08066	0.555816	2.84398	0.669027
225	14	5.46467	0	2.18587	0.575312
136	14	3.75489	0	1.33914	0.526069
226	14	4.59216	0	5.15097	0.536053
132	14	2.4691	0.124328	3.25096	0.650765
227	14	3.48027	0	5.14771	0.422233
203	14	2.36177	0.485427	3.18428	0.887525
204	14	3.97269	0.594549	2.76977	0.941106
228	14	0.90458	0.111031	1.19535	0.443607
345	14	6.70183	0.15056	4.70874	0.189034
207	15	3.91073	0.333424	1.5509	0.137504
229	15	3.53356	0.443607	4.45943	0.275007
230	15	5.27575	0.263034	4.51665	0.176323
231	15	6.24241	0.238787	2.55336	0.163499
232	15	2.30247	0	1.33342	0.432959
233	15	2.14176	0	2.21412	0.443607
74	15	6.54288	0.0143553	2.84398	0.526069
234	15	5.67186	0	5.40701	0.250962
235	15	1.60644	0.0565835	1.94486	0.367371
236	15	3.18476	0.0976108	2.59932	0.432959
61	16	3.79909	0.189034	3.47119	0.641546
174	16	2.66857	0.0565835	2.11437	0.389567
237	16	4.3512	0.516015	3.91743	0.650765
238	16	2.63552	0.344828	1.83996	0.389567
239	16	5.25814	0.15056	4.01792	0.650765
240	16	4.09761	0	3.7137	0.454176
210	16	2.38874	0.0285692	2.59216	0.565597
241	16	3.4957	0.298658	1.98914	0.847997
242	16	2.24519	0.545968	2.61117	0.903038
243	16	3.89433	0	1.73552	0.454176
244	16	5.04352	0.163499	3.90497	0.641546
245	16	2.90072	0	2.93357	0.536053
246	16	1.18777	0	1.73985	0.464668
247	16	6.04701	0.0565835	3.32769	0.536053
248	16	5.68678	0.137504	6.15036	0.555816
249	16	5.52795	0.189034	5.22381	0.536053
250	16	4.25248	0.137504	3.52482	0.536053
252	16	1.44943	0.367371	2.87184	0.748461
254	16	3.33971	0.163499	3.72137	0.422233
255	16	3.79494	1.04963	4.61706	1.38405
159	17	6.47249	0.0565835	3.24336	0.422233
256	17	3.69265	0.201634	3.68257	0.0976108
257	17	2.93225	0.238787	4.5472	0.201634
258	17	3.38819	0.0285692	1.58015	0.356144
260	17	6.34767	0.286881	3.24184	0.678072
261	17	5.15462	0.286881	5.41278	0.669027
262	17	5.19219	0.0285692	2.12433	0.432959
222	17	4.27947	0.0840643	3.8339	0.422233
263	17	5.52042	1.80735	6.24945	2.31904
264	17	1.43082	0.0285692	0.632268	0.536053
265	17	2.28333	0.0703893	4.86938	0.495695
266	17	1.72203	0.263034	0.687061	0.650765
267	17	4.33199	0.124328	2.69153	0.516015
268	17	3.9855	0.163499	5.78398	0.632268
74	17	6.51885	0.137504	2.66903	0.505891
269	17	3.94486	0.0143553	3.16189	0.443607
270	17	5.58436	0.536053	5.53605	0.807355
271	17	3.6565	0.214125	1.83996	0.250962
272	17	1.47197	0.176323	2.9279	0.333424
273	17	5.86146	0.807355	7.03892	1.0635
204	17	3.75489	0.594549	2.37295	0.903038
304	17	1.46205	0.189034	0.815575	0.695994
6	18	2.58232	0.704872	2.25399	1.32769
14	18	4.56133	0.111031	0.963474	0.584963
22	18	5.15704	0.163499	3.32625	0.555816
87	18	4.10434	0.226509	1.18269	0.722466
133	18	1.6581	0.0840643	0.978196	0.604071
159	18	6.25569	0.137504	3.07895	0.226509
274	18	2.53978	0.85599	1.85997	1.01436
275	18	6.34784	0.443607	5.43863	0.956057
237	18	4.34979	0.31034	3.89045	0.678072
238	18	2.46467	0.137504	1.87971	0.555816
277	18	2.15543	0.275007	2.90111	0.641546
206	18	2.41873	0.0976108	2.4489	0.432959
280	18	4.48993	0.137504	3.5472	0.356144
281	18	3.7761	0.111031	5.30451	0.344828
282	18	4.2555	0.333424	3.18587	0.604071
283	18	5.82833	0.298658	6.4843	0.545968
285	18	2.698	0.189034	1.63227	0.475085
286	18	2.23695	0.226509	1.60407	0.594549
287	18	1.92752	0.163499	1.38405	0.454176
288	18	2.99801	0.389567	2.01436	0.790772
289	18	5.20633	0.201634	5.94158	0.731183
270	18	5.54226	0.475085	5.19535	0.933573
290	18	1.59979	0.137504	1.40054	0.475085
128	19	3.73877	0.163499	4.37365	0.678072
189	19	1.67265	0.0840643	1.20789	0.565597
291	19	6.45121	0.238787	5.09212	0.464668
292	19	5.56071	0.176323	2.40871	0.464668
263	19	5.38991	1.76977	6.22843	2.20477
260	19	6.23688	0.286881	2.60407	0.389567
222	19	4.00899	0.238787	3.50843	0.632268
295	19	5.615	0.15056	5.1981	0.641546
296	19	1.13947	0.176323	0.400538	0.594549
297	19	4.29866	0.111031	1.18269	0.584963
4	20	4.34412	0.238787	3.81967	0.485427
14	20	4.13996	0.0976108	1.02857	0.526069
151	20	2.60027	0.250962	1.40599	0.83996
214	20	3.7137	0.0976108	3.6427	0.565597
298	20	3.75489	0.0143553	1.50589	0.333424
299	20	5.45976	0.163499	1.5509	0.275007
300	20	6.16511	0.124328	6.03122	0.137504
275	20	6.24793	0.432959	5.06738	0.757023
303	20	1.11503	0.31034	0.933573	0.695994
305	20	1.13685	0.31034	0.250962	0.815575
306	20	3.28318	0.226509	2.71809	0.650765
308	20	4.83643	0.176323	4.28096	0.495695
309	20	2.78618	0.669027	0.713696	1.04963
310	20	2.17089	0.0840643	4.16269	0.389567
311	20	3.65191	0.124328	4.59455	0.475085
312	20	3.64731	0.887525	1.74416	1.37295
313	20	1.1884	0.31034	0.367371	0.475085
314	20	1.72596	0.584963	0.650765	1.20163
345	20	6.59395	0.0840643	4.17951	0.604071
74	21	6.38664	0.0840643	1.94111	0.422233
120	21	4.97591	0.0840643	2.45418	0.0703893
154	21	2.78094	0.0426443	1.53605	0.422233
315	21	5.12226	0.565597	5.6241	0.910733
316	21	1.46989	0.15056	2.30451	0.613532
305	21	1.07176	0.400538	0.298658	0.807355
317	21	2.05207	0.137504	1.7137	0.298658
318	21	1.0827	0.356144	1.64155	0.659925
309	21	2.75253	0.659925	0.594549	0.941106
320	21	5.75462	0.163499	2.96717	0.526069
27	21	0.813935	0.275007	0.389567	0.495695
322	21	3.82579	0.516015	3.08576	1.24489
39	21	5.85075	0.111031	5.07724	0.505891
92	21	0.682573	0.0976108	0.765535	0.695994
323	21	2.04754	0.176323	1.74846	0.400538
203	21	1.51096	0.378512	2.23266	0.933573
255	21	2.48826	0.632268	3.6311	1.02857
149	22	1.38018	0	1.36177	0
259	22	1.00576	0.0565835	1.25701	0.545968
324	22	5.08534	0.15056	3.81147	0.443607
325	22	3.29101	0.0976108	3.47768	0.263034
222	22	3.52607	0.15056	3.488	0.378512
326	22	3.64731	0	3.35896	0
327	22	1.78199	0.0143553	5.69711	0.250962
328	22	3.38377	0.321928	4.03474	0.594549
329	22	4.64731	0.275007	2.92029	0.594549
310	22	1.63459	0.15056	3.69599	0.176323
273	22	5.81044	0.485427	7.08958	1.58976
136	22	3.14617	0.0703893	1	0.594549
312	22	3.60763	1.07039	1.80735	1.58496
289	22	5.10852	0.378512	5.42021	0.773996
270	22	5.39506	0.516015	4.79961	1.31615
332	22	3.63459	0	0.594549	0.823749
4	23	3.67356	0.0565835	3.32048	0.594549
77	23	3.82273	0.0976108	4.58075	0.189034
115	23	4.37016	0.176323	3.16672	0.831877
158	23	5.14568	0.226509	4.70155	0.948601
159	23	5.81019	0.0703893	2.34767	0.321928
333	23	1.62621	0.238787	1.09085	0.411426
334	23	1.46519	0.124328	1.27501	0.15056
335	23	3.37198	0	3.93829	0
222	23	3.31513	0.189034	3.30889	0.713696
337	23	1.05866	0.226509	1.23266	0.782409
39	23	5.56682	0.189034	4.86987	0.378512
22	24	3.78869	0.0840643	2.70708	0.704872
78	24	3.52231	0.176323	2.04614	0.333424
275	24	6.02967	0.321928	4.76129	0.704872
340	24	1.91953	0.111031	1.09085	0.713696
341	24	5.92101	0.748461	4.9982	1.23879
342	24	2.69622	0	1.54102	0.739848
343	24	4.37504	0.650765	0.678072	1.26303
347	24	0.705757	0.124328	0.687061	0.695994
64	25	5.07425	0	3.24793	0
162	25	1.26063	0	1.5008	0.669027
178	25	3.89336	0	4.64155	0.124328
212	25	0.652601	0.111031	1.21412	0.669027
331	25	3.00737	0.275007	2.14405	0.739848
315	25	5.05094	0.422233	5.28688	1.48543
282	25	3.48929	0.238787	2.17632	0.879706
305	25	0.947853	0.367371	0.275007	0.650765
63	26	4.12928	0.0703893	2.64386	0.124328
113	26	3.47638	0.475085	3.57531	0.807355
146	26	2.38736	0.0565835	3.06178	0
148	26	3.2919	0.176323	4.52544	0.704872
154	26	2.08134	0.163499	1.07724	0.641546

## Sheet: Fig. 1D
Patient NUM	Days	Log2 (IgG-N+1)	Log2 (IgM-N+1)	Log2 (IgG-S+1)	Log2 (IgM-S+1)
Patient 1	11	0.7	0.31	0.31	0.21
Patient 1	17	5.59	0.95	5.53	1.06
Patient 1	142	2.78	0.04	1.54	0.42
Patient 1	182	2.08	0.16	1.08	0.64
Patient 2	9	4.37	0.69	0.16	0.87
Patient 2	12	6.34	1.59	3.09	1.98
Patient 2	18	6.65	1.4	6.23	1.64
Patient 2	179	4.13	0.07	2.64	0.12
Patient 3	14	5.88	1.87	4.81	2.19
Patient 3	176	2.39	0.06	3.06	0
Patient 4	51	1.82	0.64	1.92	0.99
Patient 4	173	0.65	0.11	1.21	0.67
Patient 5	23	7.17	0.51	5.29	2.06
Patient 5	45	7.06	0.41	5.17	1.47
Patient 5	65	6.86	0.21	4.32	0.15
Patient 5	75	6.96	0.29	4.25	0.61
Patient 5	92	6.68	0.29	3.64	0.49
Patient 5	115	6.47	0.06	3.24	0.42
Patient 5	126	6.26	0.14	3.08	0.23
Patient 5	155	5.81	0.07	2.35	0.32
Patient 6	39	6.48	0.58	5.9	1.46
Patient 6	90	5.39	0.19	5.18	0.39
Patient 6	134	4.34	0.24	3.82	0.49
Patient 6	161	3.67	0.06	3.32	0.59
Patient 7	50	6.88	0.8	5.85	1.16
Patient 7	126	5.16	0.16	3.33	0.56
Patient 7	164	3.79	0.08	2.71	0.7
Patient 8	18	6.55	1.77	5.95	1.92
Patient 8	156	5.15	0.23	4.7	0.95
Patient 9	23	2.41	0.71	2.17	1.38
Patient 9	37	4.6	1.01	4.2	1.55
Patient 9	154	1.38	0	1.36	0
Patient 10	33	4.93	0.61	3.31	1.42
Patient 10	60	4.42	0.41	2.36	0.24
Patient 10	97	3.75	0	1.34	0.53
Patient 10	148	3.15	0.07	1	0.59
Patient 11	15	7.04	0.61	3.25	1.28
Patient 11	32	6.9	0.66	4.03	0.97
Patient 11	37	6.81	0.64	4.48	0.83
Patient 11	69	6.36	0.38	3.44	0.59
Patient 11	83	5.97	0.21	2.79	0.26
Patient 11	98	5.93	0.12	2.66	0.48
Patient 11	147	4.98	0.08	2.45	0.07
Patient 12	16	3.97	0.64	2.18	0.59
Patient 12	150	1.01	0.06	1.26	0.55
Patient 13	14	3.92	0.72	0.64	1.42
Patient 13	31	4.01	0.61	1.13	0.9
Patient 13	36	3.9	0.7	0.98	1.11
Patient 13	68	2.21	0.68	0.89	0.85
Patient 13	82	1.66	0.49	0.67	0.66
Patient 13	146	0.81	0.28	0.39	0.5
Patient 14	24	3.73	0.42	3.42	1
Patient 14	27	3.42	0.53	2.53	0.7
Patient 14	56	2.12	0.16	1.8	0.06
Patient 14	145	0.68	0.1	0.77	0.7
Patient 15	11	4.82	1.14	2.21	1.36
Patient 15	25	6.73	0.82	6.58	1.64
Patient 15	29	6.74	0.79	6.41	1.29
Patient 15	33	6.59	0.73	6.63	0.96
Patient 15	146	5.85	0.11	5.08	0.51
Patient 15	161	5.57	0.19	4.87	0.38
Patient 16	51	7.03	0.53	5.99	0.7
Patient 16	93	6.7	0.15	4.71	0.19
Patient 16	136	6.59	0.08	4.18	0.6
Patient 17	5	0.7	0.93	0.75	0.99
Patient 17	52	5.16	0.65	1.25	0.26
Patient 17	94	4.62	0.12	0.63	0.11
Patient 18	81	2.77	0.9	3.49	1.12
Patient 18	97	2.36	0.49	3.18	0.89
Patient 18	143	1.51	0.38	2.23	0.93
Patient 19	121	6.35	0.44	5.44	0.96
Patient 19	140	6.25	0.43	5.07	0.76
Patient 19	163	6.03	0.32	4.76	0.7
Patient 20	105	5.07	0.01	2.84	0.53
Patient 20	119	6.52	0.14	2.67	0.51
Patient 20	146	6.39	0.08	1.94	0.42
Patient 21	30	6.41	0.52	5.36	1.22
Patient 21	38	6.12	0.39	5.28	0.46
Patient 21	166	3.52	0.18	2.05	0.33
Patient 22	142	5.12	0.57	5.62	0.91
Patient 22	172	5.05	0.42	5.29	1.49
Patient 23	27	5.94	1.73	5.16	2.18
Patient 23	41	5.5	1.3	5.26	1.88
Patient 23	46	5.44	1.21	5.41	1.54
Patient 23	177	3.48	0.48	3.58	0.81
Patient 24	98	4.53	0.3	4.05	0.2
Patient 24	114	4.28	0.08	3.83	0.42
Patient 24	132	4.01	0.24	3.51	0.63
Patient 24	148	3.53	0.15	3.49	0.38
Patient 24	161	3.32	0.19	3.31	0.71
Patient 25	125	4.26	0.33	3.19	0.6
Patient 25	173	3.49	0.24	2.18	0.88
Patient 26	47	2.91	0.53	2.52	0.82
Patient 26	170	1.26	0	1.5	0.67
Patient 27	117	5.86	0.81	7.04	1.06
Patient 27	148	5.81	0.49	7.09	1.59
Patient 28	13	2.69	0.86	2.58	1.06
Patient 28	175	3.89	0	4.64	0.12
Patient 29	113	5.58	0.54	5.54	0.81
Patient 29	126	5.54	0.48	5.2	0.93
Patient 29	151	5.4	0.52	4.8	1.32
Patient 30	57	4.94	0.58	5.03	1.12
Patient 30	138	3.71	0.1	3.64	0.57
Patient 31	126	5.21	0.2	5.94	0.73
Patient 31	151	5.11	0.38	5.42	0.77
Patient 32	111	3.79	1.05	4.62	1.38
Patient 32	147	2.49	0.63	3.63	1.03
Patient 33	24	6.71	2.08	5.03	2.95
Patient 33	38	6.37	1.76	5.49	3.1
Patient 33	46	5.97	1.63	5.52	2.22
Patient 33	174	3.01	0.28	2.14	0.74
Patient 34	88	2.95	0.39	3.61	0.61
Patient 34	123	2.42	0.1	2.45	0.43
Patient 35	41	5.01	0.21	4.43	0.8
Patient 35	46	5.22	0.63	5.39	0.65
Patient 35	128	3.74	0.16	4.37	0.68
Patient 36	27	4.86	1.37	4.27	1.74
Patient 36	91	3.67	0.5	6.17	0.74
Patient 37	78	4.38	0.56	2.91	1.09
Patient 37	94	3.97	0.59	2.77	0.94
Patient 37	113	3.75	0.59	2.37	0.9
Patient 38	39	6.68	0.77	4.38	1.36
Patient 38	44	6.61	0.77	4.7	1.33
Patient 38	82	6.32	0.52	3.92	0.65
Patient 39	16	5.63	1.64	4.01	1.67
Patient 39	32	5.02	1.16	4.12	1.67
Patient 39	112	2.67	0.06	2.11	0.39
Patient 40	17	6.28	1.24	4.35	1.22
Patient 40	31	5.93	0.64	3.88	1.24
Patient 40	41	5.53	0.43	3.86	0.65
Patient 41	22	5.87	3.49	5.66	3.89
Patient 41	36	6.03	3.09	6.22	3.46
Patient 41	44	5.8	2.77	6.35	3.4
Patient 42	24	6.82	1.08	5.02	1.48
Patient 42	38	6.72	1.12	5.97	1.99
Patient 42	47	6.55	1.08	6.15	1.5
Patient 43	29	4.53	0.64	5.38	1.18
Patient 43	96	2.47	0.12	3.25	0.65
Patient 44	21	6.32	1.41	6.59	2.08
Patient 44	35	5.99	0.86	6.44	1.61
Patient 44	43	5.82	0.67	6.49	1.14
Patient 45	22	3.42	0.71	4.23	0.86
Patient 45	36	3.9	0.7	4.4	1.66
Patient 45	46	4.36	0.6	4.91	0.93
Patient 46	18	6.58	1.69	6.34	1.79
Patient 46	32	6.78	1.28	6.46	2.16
Patient 46	40	6.67	0.94	6.47	1.42
Patient 47	11	7.14	1.61	6.84	1.97
Patient 47	25	6.87	1.5	6.21	2.64
Patient 47	35	6.49	1.24	6.2	1.91
Patient 48	17	6.17	1.12	3.77	1.48
Patient 48	31	6.22	1.05	4.85	1.83
Patient 48	39	6.03	0.9	5.06	1.37
Patient 49	20	5.38	0.55	5.9	0.54
Patient 49	34	5.48	0.49	6.28	1.43
Patient 49	44	5.03	0.32	6.55	0.49
Patient 50	9	5.55	1.49	4.1	1.85
Patient 50	23	6.29	1.73	5.68	2.71
Patient 50	31	6.17	1.6	6.11	2.41
Patient 51	17	5.88	1.25	5.01	1.14
Patient 51	31	5.32	0.7	5.7	1.22
Patient 51	39	4.98	0.55	5.71	0.98
Patient 52	14	0.46	0.37	0.21	0.2
Patient 52	28	5.64	1.86	5.62	3.08
Patient 52	36	5.51	1.87	6.21	2.55
Patient 53	12	6.03	1.71	4.57	2.24
Patient 53	26	6.37	1.32	5.61	2.25
Patient 53	34	6.11	1.06	5.57	1.62
Patient 54	12	6.63	0.34	0.32	0
Patient 54	26	7	1.08	3.63	1.93
Patient 54	40	6.8	0.83	4.98	1.21
Patient 55	14	6.08	1.12	4.08	1.48
Patient 55	28	6.27	1.09	5.39	2.1
Patient 55	37	5.94	0.9	5.63	1.38
Patient 56	9	4.9	3.6	3.71	3.97
Patient 56	23	5.65	2.91	6.17	3.15
Patient 56	33	5.12	2.26	5.99	2.99
Patient 57	12	6.92	3.84	6.59	4.23
Patient 57	26	6.83	3.06	6.5	3.18
Patient 57	34	6.65	3.1	6.36	3.67
Patient 58	15	6.66	1.66	4.87	2.26
Patient 58	29	6.69	1.55	6.06	2.69
Patient 59	33	6.16	1.52	6.2	1.86
Patient 59	47	5.72	1.16	6.34	1.96
Patient 59	55	5.4	0.98	6.17	1.41
Patient 60	12	6.82	0.93	7.09	1.52
Patient 60	26	6.46	0.55	6.28	0.82
Patient 60	34	6.22	0.38	6.28	0.69

## Sheet: Fig. 2A&S2A
Patient NUM	RNA	Weeks	Log2 (IgG-N+1)	Log2 (IgM-N+1)	Log2 (IgG-S+1)	Log2 (IgM-S+1)
5	Negative	1	6.37851	1.74846	4.52482	2.488
17	Positive	1	3.96809	0.815575	0.536053	1.21412
59	Negative	1	0.0285692	0.189034	0.0426443	0
111	Positive	1	0.704872	0.933573	0.748461	0.992768
155	Positive	1	0.443607	0.713696	0.0285692	0.773996
182	Positive	1	0.948601	0.226509	0.0143553	0
302	Negative	1	2.852	0.704872	0.443607	0.941106
347	Positive	1	0	1.60407	0.678072	2.72247
348	Positive	1	0.695994	0.201634	0.0143553	0
13	Positive	2	5.43296	1.65992	4.93216	1.97453
13	Positive	2	6.39832	1.74416	6.53029	1.9855
16	Positive	2	6.81121	0.214125	0.378512	0
18	Positive	2	7.02768	2.25096	4.54226	3.88753
23	Positive	2	6.8679	2.12763	6.42089	3.04264
24	Positive	2	0.0285692	0.275007	0.226509	0.0143553
25	Positive	2	6.60185	0.613532	0.432959	0.584963
27	Positive	2	3.92315	0.722466	0.641546	1.41684
28	Positive	2	4.19849	1.03562	3.33342	1.20789
30	Negative	2	6.73742	0.956057	6.10852	1.48027
31	Positive	2	1.8679	0.263034	0.238787	0
33	Positive	2	6.32409	0.847997	4.03298	0.83996
34	Positive	2	5.55059	1.49057	4.10098	1.848
35	Positive	2	0.464668	0.367371	0.214125	0.201634
36	Negative	2	6.02857	1.7137	4.56682	2.24489
37	Positive	2	6.00068	1.63691	3.47638	1.51602
38	Positive	2	6.63445	0.344828	0.321928	0
39	Positive	2	4.82171	1.1375	2.21101	1.36177
40	Negative	2	5.79961	0.722466	2.31034	0.722466
42	Positive	2	5.03738	0.650765	2.98185	1.04264
43	Positive	2	4.90448	3.60407	3.71039	3.97177
44	Positive	2	6.91648	3.84298	6.59261	4.22728
45	Negative	2	6.81634	0.925999	7.08746	1.52105
46	Negative	2	0.443607	0.422233	0.678072	0.31034
48	Negative	2	6.57698	0.887525	4.9222	1.07724
49	Positive	2	1.67446	0.206643	0.356144	0.828632
51	Negative	2	6.92101	2.38405	3.75702	4.0054
59	Negative	2	5.15462	2.35614	0.411426	2.63691
60	Positive	2	0	0.0703893	0.286881	0.0285692
63	Negative	2	4.36527	0.687061	0.163499	0.871844
63	Negative	2	6.33825	1.59455	3.08576	1.9782
76	Negative	2	5.68229	0.475085	0.641546	0.526069
80	Negative	2	5.83086	1.72683	3.27202	3.16189
116	Negative	2	6.32984	1.24489	5.24031	2.43723
118	Negative	2	1.72247	0.31034	0.15056	0.298658
127	Positive	2	5.32841	0.773996	1.74846	1.49262
146	Negative	2	5.88435	1.8679	4.80787	2.18903
152	Positive	2	0.685267	0.967906	4.31179	1.15056
154	Negative	2	0.695994	0.31034	0.31034	0.214125
160	Positive	2	5.23381	0.632268	0.298658	0.650765
161	Negative	2	7.2386	3.18174	5.59813	4.38847
164	Positive	2	7.03914	2.62807	4.76341	4.11187
172	Positive	2	0	0.137504	0.731183	0.62293
173	Negative	2	6.76553	1.74416	5.2407	2.09085
178	Negative	2	2.69377	0.85599	2.57773	1.05658
179	Negative	2	4.98732	0.889863	3.35896	2.17632
180	Positive	2	7.11333	0.739848	1.81558	1.62667
185	Negative	2	6.8071	1.11103	5.76235	3.02148
187	Positive	2	1.03422	0.0976108	0.422233	0.335712
193	Negative	2	5.26791	1.83188	5.05615	2.26604
251	Negative	2	3.42653	2.46989	4.22188	3.98914
346	Negative	2	7.69349	1.97526	6.99887	3.16993
348	Positive	2	3.18903	0.516015	0.250962	0.321928
3	Negative	3	5.33378	0.859174	5.38578	1.95233
8	Positive	3	0.887525	0.389567	0.687061	0
9	Positive	3	6.86666	1.38405	3.81455	1.04264
20	Negative	3	7.09064	1.28688	5.92125	1.76129
53	Positive	3	5.28429	1.64155	5.98231	2.29572
58	Negative	3	6.51822	2.60644	6.55995	2.95047
63	Negative	3	6.65163	1.40054	6.23189	1.64155
69	Positive	3	6.31506	1.40599	6.5932	2.08066
71	Positive	3	5.18031	0.632268	3.73877	1.28688
73	Negative	3	6.91049	0.773996	7.40854	1.76977
75	Negative	3	7.12722	2.31034	7.06717	2.97636
81	Negative	3	6.57954	1.69153	6.34181	1.79494
85	Negative	3	4.83693	1.37295	3.27053	1.5656
114	Negative	3	6.62191	1.99277	5.97016	2.07382
119	Positive	3	2.19219	0.575312	1.0072	0.62293
120	Positive	3	7.04111	0.613532	3.25096	1.27501
124	Negative	3	7.59991	2.58352	6.34802	3.61353
134	Negative	3	6.3466	1.95233	5.62761	2.24489
143	Positive	3	1.26303	0.871844	2.29866	0.978196
143	Positive	3	4.95977	1.07039	5.04177	1.16993
144	Positive	3	6.16972	1.1177	3.774	1.47508
150	Positive	3	6.85922	0.632268	6.35773	0.83996
153	Positive	3	5.88142	1.25096	5.01123	1.14405
154	Negative	3	5.58886	0.948601	5.53013	1.0635
156	Negative	3	6.15866	1.46467	4.87234	2.22033
166	Negative	3	5.95047	1.04334	5.85474	2.14405
175	Positive	3	6.51507	1.20163	5.91791	1.76553
259	Positive	3	3.97085	0.641546	2.17632	0.594549
294	Positive	3	5.19574	1.89142	4.93687	2.31615
294	Positive	3	5.67807	1.89142	5.21917	2.31034
344	Negative	3	6.66391	1.66448	4.86938	2.26003
2	Negative	4	4.67469	1.95606	4.90497	3.31034
11	Positive	4	5.8716	3.49442	5.6642	3.88655
52	Positive	4	6.8189	1.08406	5.02148	1.48027
62	Negative	4	7.07468	0.765535	4.71864	1.76977
67	Negative	4	0.344828	0.389567	0.263034	1.10434
86	Negative	4	4.58256	0.748461	3.28983	0.823749
23	Negative	4	6.61206	1.07724	5.35014	2.3505
24	Positive	4	2.33056	0.659925	3.46467	1.51602
28	Positive	4	6.71149	1.1375	7.37156	2.43296
29	Negative	4	6.87036	1.5008	6.20692	2.63923
31	Negative	4	6.03518	0.411426	2.04614	1.16993
33	Negative	4	5.44593	0.831877	4.48027	1.57531
89	Negative	4	6.59679	1.25701	5.38991	2.18903
90	Positive	4	4.72083	0.650765	4.3978	1.73985
34	Negative	4	6.28725	1.73118	5.67948	2.70708
35	Positive	4	5.63865	1.85599	5.62293	3.07553
36	Negative	4	6.37469	1.31615	5.61324	2.24793
37	Negative	4	5.20163	1.29278	5.56255	1.65535
91	Positive	4	6.10852	0.757023	5.22072	1.75702
38	Negative	4	7.00225	1.07724	3.63343	1.93357
39	Negative	4	6.7252	0.815575	6.57743	1.64155
92	Negative	4	3.72792	0.422233	3.42223	1
40	Negative	4	5.57259	0.903038	3.55213	1.54597
41	Negative	4	6.27445	1.09085	5.39163	2.09761
42	Negative	4	4.20085	0.584963	3.43296	0.807355
43	Negative	4	5.65277	2.90689	6.16912	3.14568
44	Positive	4	6.83162	3.05832	6.49905	3.18269
45	Negative	4	6.45746	0.545968	6.27798	0.815575
93	Positive	4	5.93286	0.925999	3.32048	1.53605
94	Negative	4	6.14017	1.31034	6.62834	1.85997
92	Negative	4	3.41819	0.526069	2.53107	0.695994
95	Negative	4	1.19535	0.731183	1.77821	0.831877
96	Negative	4	6.78398	0.815575	5.40565	1.53605
97	Negative	4	6.14119	0.695994	5.00405	0.871844
98	Positive	4	6.86666	0.799087	1.08406	1.49057
99	Negative	4	0.925999	0.910733	2.40871	1.02148
100	Negative	4	6.23036	0.659925	1	1.34483
101	Negative	4	6.07146	0.85599	4.61235	1.60407
102	Negative	4	6.96463	0.910733	3.67016	1.70487
103	Negative	4	6.82528	1.33914	6.52419	2.06005
104	Negative	4	6.02303	1.29866	5.73958	1.66903
105	Negative	4	6.14954	1.67807	6.85798	2.48027
24	Positive	4	3.01078	0.505891	4.74147	0.604071
106	Positive	4	5.82146	1.41684	3.22805	2.58256
107	Negative	4	6.85175	1.09761	5.00675	1.86394
98	Positive	4	6.84423	0.722466	1.85599	1.67356
108	Negative	4	6.48929	0.807355	5.55949	1.58496
104	Negative	4	5.82375	1.18903	5.89215	1.43829
101	Negative	4	5.81481	0.765535	4.78398	1.31034
109	Negative	4	6.82146	1.774	4.87725	2.48543
110	Negative	4	0.0285692	0.389567	0.0840643	0.356144
113	Positive	4	5.93617	1.72683	5.15826	2.17951
117	Positive	4	6.98868	1.04264	5.35226	1
140	Positive	4	4.85699	1.37295	4.26679	1.74416
141	Positive	4	6.54133	1.02715	7.89603	1.83188
142	Positive	4	6.62454	1.35614	5.34873	2
149	Negative	4	2.40762	0.713696	2.16993	1.37851
157	Positive	4	6.63169	0.731183	4.07724	0.757023
159	Negative	4	7.17493	0.505891	5.29278	2.06005
165	Positive	4	6.02724	2	3.98094	3.03562
177	Negative	4	2.45943	0.659925	1.07039	1.22651
253	Negative	4	6.94017	0.650765	5.78188	1.36177
276	Positive	4	6.62381	1.51602	4.53107	2.45943
331	Positive	4	6.71012	2.07724	5.03034	2.95047
336	Negative	4	6.02724	2.95233	5.07682	1.35614
9	Negative	5	6.72383	1.0635	3.85997	1.7866
10	Negative	5	5.92979	0.641546	3.87676	1.23879
12	Negative	5	0.85599	0.443607	0.815575	0.895303
15	Negative	5	5.76341	0.713696	4.97223	1.32769
20	Negative	5	6.89239	0.823749	5.1811	1.62293
47	Negative	5	6.80607	1.5509	4.09508	3.05658
69	Negative	5	5.98732	0.863938	6.44045	1.61353
75	Negative	5	7.07039	1.33342	6.80735	2.20477
75	Negative	5	7.05961	1.23266	6.95652	1.93734
78	Negative	5	6.40684	0.516015	5.35931	1.22033
79	Negative	5	5.66249	0.659925	6.08916	0.941106
79	Negative	5	5.63865	0.565597	6.47541	0.687061
81	Negative	5	6.78267	1.28096	6.46352	2.1635
114	Negative	5	6.58796	1.39506	6.84423	1.4957
119	Positive	5	2.79286	0.464668	1.69153	0.9855
120	Negative	5	6.90207	0.659925	4.02591	0.970854
121	Negative	5	6.28207	1.67627	6.44741	2.2225
122	Negative	5	6.42391	2.17632	5.16229	2.98185
123	Negative	5	4.40803	0.918386	3.0036	1.61353
27	Negative	5	4.01257	0.613532	1.13093	0.903038
36	Negative	5	6.06113	1.19535	5.22188	1.73552
126	Negative	5	6.10329	1.11103	6.7879	1.4957
129	Negative	5	6.23515	1.09761	6.24108	1.65992
39	Negative	5	6.73742	0.790772	6.4143	1.29278
130	Negative	5	5.65907	0.650765	5.49697	1.25701
132	Negative	5	4.53045	0.641546	5.37955	1.17632
28	Negative	5	6.68229	1.23266	7.29646	1.51602
33	Negative	5	4.39025	0.773996	4.81455	1.20163
89	Negative	5	6.41954	1.01436	5.72955	1.45418
93	Positive	5	5.86938	0.933573	4.29131	1.46989
100	Negative	5	6.24869	0.584963	0.731183	1.1375
135	Negative	5	6.76421	1.95606	6.40003	2.51854
136	Negative	5	4.93452	0.613532	3.31325	1.42223
96	Negative	5	6.64832	0.83996	5.64703	1.4957
95	Negative	5	2.03562	0.687061	2.80941	1.35614
137	Negative	5	5.54009	1.17632	5.48285	1.66448
123	Negative	5	4.34979	0.773996	3.50843	1.55582
102	Negative	5	6.824	0.782409	4.02237	1.47508
90	Positive	5	5.00315	0.545968	4.93734	0.713696
34	Negative	5	6.17133	1.60407	6.11103	2.41143
36	Negative	5	6.1079	1.0635	5.56925	1.62293
91	Positive	5	5.99797	0.773996	5.49217	1.31615
94	Negative	5	5.76977	1.21412	6.48736	1.60407
39	Negative	5	6.58931	0.731183	6.63445	0.963474
44	Negative	5	6.64818	3.10266	6.36107	3.66676
45	Negative	5	6.22458	0.378512	6.2778	0.687061
138	Negative	5	5.18388	1.07039	5.84348	1.57046
97	Negative	5	6.08555	0.575312	5.06523	0.863938
96	Negative	5	6.4814	0.799087	5.21451	1.14405
139	Negative	5	6.77083	0.956057	7.63227	1.45943
29	Negative	5	6.49169	1.23879	6.19771	1.90689
31	Negative	5	6.44774	0.432959	2.42223	0.669027
108	Negative	5	6.52309	0.871844	5.41278	1.37295
93	Positive	5	5.39163	0.925999	3.97636	1.38405
100	Negative	5	6.00135	0.604071	0.722466	0.871844
43	Negative	5	5.12102	2.26003	5.99299	2.99458
103	Negative	5	6.76288	1.36737	6.71699	1.73552
134	Negative	5	5.87283	1.96717	6.33145	2.97453
144	Positive	5	6.21956	1.04963	4.8525	1.83188
144	Positive	5	6.20516	1	4.9905	1.41684
147	Positive	5	5.47865	0.485427	6.28355	1.42761
150	Negative	5	6.71699	0.475085	5.81941	1.18903
153	Positive	5	5.32301	0.695994	5.69961	1.22033
153	Positive	5	5.10601	0.575312	5.50843	1.07039
156	Negative	5	5.72846	1.33342	4.74308	2.58496
167	Negative	5	6.57531	2.1635	6.34536	2.79286
170	Negative	5	5.45385	0.495695	3.52857	1.04963
171	Negative	5	6.86666	1.57046	6.71699	2.0036
174	Negative	5	5.02414	1.15704	4.11686	1.67356
181	Negative	5	6.29444	1.18903	5.36982	2.30451
184	Negative	5	6.87086	0.678072	6.21257	1.08406
186	Negative	5	5.75756	0.704872	3.91361	1.45943
186	Negative	5	5.47735	0.704872	4.09085	0.933573
224	Positive	5	6.00315	2.13093	5.85823	1.86394
278	Negative	5	5.71891	1.32769	4.61706	1.53605
307	Negative	5	5.62029	0.910733	4.27575	1.37295
338	Negative	5	6.97957	0.678072	7.46271	1.34483
339	Negative	5	6.16189	1.51602	6.19613	1.85997
344	Negative	5	6.6851	1.54597	6.05767	2.69153
1	Negative	6	6.19889	0.815575	5.72	1.47508
4	Negative	6	6.4793	0.575312	5.90087	1.46467
10	Negative	6	5.52951	0.432959	3.85599	0.650765
11	Positive	6	6.02547	3.09255	6.21665	3.46467
15	Negative	6	5.64731	0.659925	5.32301	0.933573
15	Negative	6	5.56407	0.687061	5.08916	0.903038
19	Negative	6	5.59335	0.555816	5.66021	1.28096
21	Negative	6	6.96232	0.400538	5.46401	0.545968
47	Negative	6	6.6837	1.49057	4.33414	2.15704
52	Negative	6	6.72383	1.1177	5.96532	1.98914
54	Negative	6	6.25927	1.09085	6.16651	1.59932
55	Negative	6	5.78607	0.516015	5.75862	1.41684
56	Negative	6	5.24755	0.411426	2.89724	1.09085
57	Negative	6	6.59947	0.687061	5.04876	0.422233
65	Negative	6	5.78712	2.33628	6.00495	2.88557
66	Positive	6	5.31361	0.895303	5.93452	1.58976
68	Negative	6	6.92244	0.831877	2.04963	0.956057
70	Negative	6	3.904	0.695994	4.40054	1.65992
78	Negative	6	6.1179	0.389567	5.27836	0.464668
81	Negative	6	6.7879	1.1635	6.32571	1.81558
81	Negative	6	6.66959	0.941106	6.46777	1.41684
88	Positive	6	5.59485	0.604071	2.89724	0.948601
113	Positive	6	5.50048	1.30451	5.25814	1.87971
117	Negative	6	6.64962	0.799087	5.14364	0.963474
117	Negative	6	6.60837	0.731183	5.41549	1.21412
119	Positive	6	2.87184	0.475085	1.66903	0.298658
120	Negative	6	6.81121	0.641546	4.47703	0.831877
128	Negative	6	5.01391	0.214125	4.43229	0.799087
142	Negative	6	6.33235	1.02148	5.13463	2.15381
142	Negative	6	6.23879	0.879706	5.47606	1.54102
144	Positive	6	6.03496	0.903038	5.05918	1.37295
149	Negative	6	4.59574	1.01436	4.2032	1.5509
150	Negative	6	6.62936	0.400538	5.87307	0.111031
153	Negative	6	4.97911	0.545968	5.70984	0.978196
27	Negative	6	3.90014	0.695994	0.978196	1.11103
126	Negative	6	6.28965	0.85599	6.88264	1.32193
35	Negative	6	5.51159	1.8679	6.20555	2.5509
41	Negative	6	5.93782	0.895303	5.63401	1.38405
38	Negative	6	6.94251	0.918386	4.98368	1.53605
130	Negative	6	5.42122	0.650765	5.51979	1.15056
135	Negative	6	6.34181	1.88753	5.67525	2.19219
90	Negative	6	5.19456	0.0703893	5.10266	0.594549
93	Negative	6	5.32301	0.765535	4.31615	1.22651
96	Negative	6	6.21335	0.62293	4.98368	0.895303
38	Negative	6	6.8009	0.831877	4.97865	1.20789
163	Negative	6	5.01302	0.575312	5.57471	1.31034
165	Negative	6	6.16068	1.82782	5.62527	1.85997
165	Negative	6	5.97062	1.68257	5.98391	2.39232
169	Negative	6	6.67948	0.773996	4.37782	1.35614
170	Negative	6	5.46205	0.495695	4.15137	0.85599
176	Negative	6	6.65378	0.443607	3.07211	0.978196
183	Negative	6	4.1235	0.536053	1.95977	0.748461
190	Negative	6	5.66704	1.50589	4.82324	2.57046
191	Negative	6	7.03012	0.613532	5.49378	1.28096
191	Negative	6	6.96232	0.594549	5.76447	1.08406
279	Negative	6	6.10832	1.3505	5.77637	2.64847
284	Negative	6	7.03562	2.28392	6.70598	3.00899
301	Negative	6	4.64039	0.669027	5.49601	1.01436
321	Negative	6	5.1534	1.12433	4.79233	1.71809
331	Negative	6	6.36667	1.76129	5.4941	3.10434
349	Negative	6	6.42526	2.12102	6.72656	3.02503
1	Negative	7	5.95327	0.748461	5.749	1.02148
7	Negative	7	6.91049	1.64155	6.12908	2.53605
11	Positive	7	5.804	2.76553	6.35191	3.39643
12	Negative	7	0.910733	0.555816	0.722466	1.34483
19	Negative	7	5.34447	0.367371	5.53605	0.659925
52	Negative	7	6.55213	1.07724	6.14771	1.5008
66	Negative	7	4.94392	0.879706	6.10748	1.34483
69	Negative	7	5.82171	0.669027	6.49313	1.14405
70	Negative	7	4.36177	0.604071	4.90545	0.933573
82	Negative	7	5.7412	0.454176	4.45615	0.790772
83	Negative	7	5.42995	0.526069	5.79649	0.773996
84	Negative	7	4.67129	0.773996	4.95	1.13093
88	Negative	7	5.61353	0.575312	3.72247	0.731183
112	Positive	7	4.72301	0.298658	2.46728	0.704872
112	Positive	7	4.50843	0.411426	2.97269	0.575312
113	Positive	7	5.44493	1.20789	5.41312	1.54102
125	Negative	7	5.04089	0.910733	5.67497	1.70487
128	Negative	7	5.21956	0.632268	5.38681	0.650765
147	Negative	7	5.02768	0.321928	6.54905	0.485427
159	Negative	7	7.05637	0.411426	5.16952	1.46989
162	Negative	7	2.91265	0.526069	2.51854	0.815575
169	Negative	7	6.61117	0.773996	4.69988	1.32769
183	Negative	7	3.64501	0.575312	2.16672	0.356144
188	Negative	7	7.00899	1.56071	5.01346	2.62994
199	Negative	7	5.24298	0.411426	5.6522	1.09761
209	Negative	7	4.17073	0.505891	3.27947	0.344828
224	Negative	7	5.6011	1.5008	5.91289	1.65992
278	Negative	7	6.33199	2.25701	6.10203	2.52356
279	Negative	7	5.94181	1.10434	6.08555	2.01436
330	Negative	7	6.50795	0.632268	3.29278	1.02148
331	Negative	7	5.96717	1.62761	5.51602	2.22342
339	Negative	7	5.72492	1.1635	6.34287	1.96347
7	Negative	8	6.79312	1.55582	6.44427	2.20789
22	Negative	8	6.88142	0.799087	5.854	1.1635
67	Negative	8	0.0285692	0.367371	0.189034	0.389567
111	Negative	8	5.15785	0.650765	1.25096	0.263034
125	Negative	8	4.66107	0.871844	5.08789	1.34483
148	Negative	8	4.37782	0.815575	3.49442	1.70929
168	Negative	8	6.91767	1.76553	6.71836	2.49313
92	Negative	8	2.1177	0.163499	1.80323	0.0565835
199	Negative	8	4.79129	0.443607	5.57046	0.83996
212	Negative	8	1.81967	0.641546	1.9222	0.992768
319	Negative	8	5.97545	1.26903	5.38853	1.66903
339	Negative	8	5.40054	0.978196	6.17213	1.40599
345	Negative	8	7.03122	0.526069	5.99186	0.695994

## Sheet: Fig. 2B&S2B
Patient NUM	Condition	Weeks	Log2 (IgG-N+1)	Log2 (IgM-N+1)	Log2 (IgG-S+1)	Log2 (IgM-S+1)
5	Non-severe	1	6.37851	1.74846	4.52482	2.488
17	Non-severe	1	3.96809	0.815575	0.536053	1.21412
59	Non-severe	1	0.0285692	0.189034	0.0426443	0
111	Non-severe	1	0.704872	0.933573	0.748461	0.992768
155	Non-severe	1	0.443607	0.713696	0.0285692	0.773996
182	Non-severe	1	0.948601	0.226509	0.0143553	0
302	Non-severe	1	2.852	0.704872	0.443607	0.941106
347	Non-severe	1	0	1.60407	0.678072	2.72247
348	Non-severe	1	0.695994	0.201634	0.0143553	0
13	Non-severe	2	5.43296	1.65992	4.93216	1.97453
13	Non-severe	2	6.39832	1.74416	6.53029	1.9855
16	Severe	2	6.81121	0.214125	0.378512	0
18	Severe	2	7.02768	2.25096	4.54226	3.88753
23	Non-severe	2	6.8679	2.12763	6.42089	3.04264
24	Non-severe	2	0.0285692	0.275007	0.226509	0.0143553
25	Severe	2	6.60185	0.613532	0.432959	0.584963
26	Non-severe	2	6.67525	1.63227	3.02503	1.926
27	Non-severe	2	3.92315	0.722466	0.641546	1.41684
28	Non-severe	2	4.19849	1.03562	3.33342	1.20789
29	Non-severe	2	7.14466	1.61353	6.83542	1.96717
30	Severe	2	6.73742	0.956057	6.10852	1.48027
31	Severe	2	1.8679	0.263034	0.238787	0
32	Severe	2	2.1177	0.687061	0.15056	0
33	Non-severe	2	6.32409	0.847997	4.03298	0.83996
34	Severe	2	5.55059	1.49057	4.10098	1.848
35	Severe	2	0.464668	0.367371	0.214125	0.201634
36	Non-severe	2	6.02857	1.7137	4.56682	2.24489
37	Non-severe	2	6.00068	1.63691	3.47638	1.51602
38	Non-severe	2	6.63445	0.344828	0.321928	0
39	Severe	2	4.82171	1.1375	2.21101	1.36177
40	Non-severe	2	5.79961	0.722466	2.31034	0.722466
41	Non-severe	2	6.0798	1.1177	4.08406	1.48027
42	Non-severe	2	5.03738	0.650765	2.98185	1.04264
43	Non-severe	2	4.90448	3.60407	3.71039	3.97177
44	Non-severe	2	6.91648	3.84298	6.59261	4.22728
45	Non-severe	2	6.81634	0.925999	7.08746	1.52105
46	Severe	2	0.443607	0.422233	0.678072	0.31034
48	Severe	2	6.57698	0.887525	4.9222	1.07724
49	Non-severe	2	1.67446	0.206643	0.356144	0.828632
51	Non-severe	2	6.92101	2.38405	3.75702	4.0054
59	Non-severe	2	5.15462	2.35614	0.411426	2.63691
60	Severe	2	0	0.0703893	0.286881	0.0285692
63	Severe	2	4.36527	0.687061	0.163499	0.871844
63	Severe	2	6.33825	1.59455	3.08576	1.9782
76	Non-severe	2	5.68229	0.475085	0.641546	0.526069
80	Non-severe	2	5.83086	1.72683	3.27202	3.16189
116	Non-severe	2	6.32984	1.24489	5.24031	2.43723
118	Severe	2	1.72247	0.31034	0.15056	0.298658
127	Non-severe	2	5.32841	0.773996	1.74846	1.49262
146	Severe	2	5.88435	1.8679	4.80787	2.18903
152	Severe	2	0.685267	0.967906	4.31179	1.15056
154	Severe	2	0.695994	0.31034	0.31034	0.214125
160	Severe	2	5.23381	0.632268	0.298658	0.650765
161	Severe	2	7.2386	3.18174	5.59813	4.38847
164	Severe	2	7.03914	2.62807	4.76341	4.11187
172	Non-severe	2	0	0.137504	0.731183	0.62293
173	Severe	2	6.76553	1.74416	5.2407	2.09085
178	Severe	2	2.69377	0.85599	2.57773	1.05658
179	Severe	2	4.98732	0.889863	3.35896	2.17632
180	Severe	2	7.11333	0.739848	1.81558	1.62667
185	Non-severe	2	6.8071	1.11103	5.76235	3.02148
187	Non-severe	2	1.03422	0.0976108	0.422233	0.335712
193	Non-severe	2	5.26791	1.83188	5.05615	2.26604
251	Severe	2	3.42653	2.46989	4.22188	3.98914
293	Non-severe	2	6.15036	2.24793	6.57153	2.40327
346	Non-severe	2	7.69349	1.97526	6.99887	3.16993
348	Non-severe	2	3.18903	0.516015	0.250962	0.321928
3	Non-severe	3	5.33378	0.859174	5.38578	1.95233
8	Non-severe	3	0.887525	0.389567	0.687061	0
9	Non-severe	3	6.86666	1.38405	3.81455	1.04264
10	Non-severe	3	6.283	1.24489	4.34767	1.22033
16	Severe	3	7.0542	2.03562	6.80993	2.29572
20	Non-severe	3	7.09064	1.28688	5.92125	1.76129
47	Non-severe	3	6.82528	1.40054	2.68257	2.27202
50	Non-severe	3	4.41752	0.713696	1.11103	0.831877
53	Non-severe	3	5.28429	1.64155	5.98231	2.29572
58	Severe	3	6.51822	2.60644	6.55995	2.95047
63	Severe	3	6.65163	1.40054	6.23189	1.64155
69	Non-severe	3	6.31506	1.40599	6.5932	2.08066
71	Non-severe	3	5.18031	0.632268	3.73877	1.28688
72	Non-severe	3	6.67948	2.59932	6.36405	2.88753
73	Severe	3	6.91049	0.773996	7.40854	1.76977
75	Non-severe	3	7.12722	2.31034	7.06717	2.97636
79	Non-severe	3	6.00495	1.11103	6.32463	1.46467
81	Non-severe	3	6.57954	1.69153	6.34181	1.79494
85	Severe	3	4.83693	1.37295	3.27053	1.5656
114	Non-severe	3	6.62191	1.99277	5.97016	2.07382
119	Non-severe	3	2.19219	0.575312	1.0072	0.62293
120	Non-severe	3	7.04111	0.613532	3.25096	1.27501
124	Severe	3	7.59991	2.58352	6.34802	3.61353
131	Severe	3	3.0635	1.83996	3.72792	2.22033
134	Non-severe	3	6.3466	1.95233	5.62761	2.24489
143	Severe	3	1.26303	0.871844	2.29866	0.978196
143	Severe	3	4.95977	1.07039	5.04177	1.16993
144	Severe	3	6.16972	1.1177	3.774	1.47508
147	Non-severe	3	5.37504	0.545968	5.89724	0.536053
150	Non-severe	3	6.85922	0.632268	6.35773	0.83996
153	Non-severe	3	5.88142	1.25096	5.01123	1.14405
154	Severe	3	5.58886	0.948601	5.53013	1.0635
156	Non-severe	3	6.15866	1.46467	4.87234	2.22033
158	Non-severe	3	6.5509	1.774	5.94603	1.9222
166	Non-severe	3	5.95047	1.04334	5.85474	2.14405
171	Non-severe	3	6.98299	1.80735	6.5256	1.86394
174	Non-severe	3	5.62761	1.64155	4.01346	1.67356
175	Non-severe	3	6.51507	1.20163	5.91791	1.76553
259	Severe	3	3.97085	0.641546	2.17632	0.594549
294	Non-severe	3	5.19574	1.89142	4.93687	2.31615
294	Non-severe	3	5.67807	1.89142	5.21917	2.31034
307	Non-severe	3	5.8632	1.31615	4.36807	1.74416
344	Non-severe	3	6.66391	1.66448	4.86938	2.26003
2	Non-severe	4	4.67469	1.95606	4.90497	3.31034
11	Non-severe	4	5.8716	3.49442	5.6642	3.88655
19	Non-severe	4	6.09571	0.650765	6.28799	0.9855
52	Non-severe	4	6.8189	1.08406	5.02148	1.48027
56	Non-severe	4	4.27352	0.632268	0.978196	0.632268
62	Severe	4	7.07468	0.765535	4.71864	1.76977
67	Non-severe	4	0.344828	0.389567	0.263034	1.10434
70	Non-severe	4	3.41549	0.713696	4.23266	0.85599
86	Non-severe	4	4.58256	0.748461	3.28983	0.823749
23	Non-severe	4	6.61206	1.07724	5.35014	2.3505
24	Non-severe	4	2.33056	0.659925	3.46467	1.51602
28	Non-severe	4	6.71149	1.1375	7.37156	2.43296
29	Non-severe	4	6.87036	1.5008	6.20692	2.63923
31	Severe	4	6.03518	0.411426	2.04614	1.16993
33	Non-severe	4	5.44593	0.831877	4.48027	1.57531
89	Severe	4	6.59679	1.25701	5.38991	2.18903
90	Severe	4	4.72083	0.650765	4.3978	1.73985
34	Severe	4	6.28725	1.73118	5.67948	2.70708
35	Severe	4	5.63865	1.85599	5.62293	3.07553
36	Non-severe	4	6.37469	1.31615	5.61324	2.24793
37	Non-severe	4	5.20163	1.29278	5.56255	1.65535
91	Non-severe	4	6.10852	0.757023	5.22072	1.75702
38	Non-severe	4	7.00225	1.07724	3.63343	1.93357
39	Severe	4	6.7252	0.815575	6.57743	1.64155
92	Non-severe	4	3.72792	0.422233	3.42223	1
40	Non-severe	4	5.57259	0.903038	3.55213	1.54597
41	Non-severe	4	6.27445	1.09085	5.39163	2.09761
42	Non-severe	4	4.20085	0.584963	3.43296	0.807355
43	Non-severe	4	5.65277	2.90689	6.16912	3.14568
44	Non-severe	4	6.83162	3.05832	6.49905	3.18269
45	Non-severe	4	6.45746	0.545968	6.27798	0.815575
93	Non-severe	4	5.93286	0.925999	3.32048	1.53605
94	Severe	4	6.14017	1.31034	6.62834	1.85997
92	Non-severe	4	3.41819	0.526069	2.53107	0.695994
95	Non-severe	4	1.19535	0.731183	1.77821	0.831877
96	Non-severe	4	6.78398	0.815575	5.40565	1.53605
97	Severe	4	6.14119	0.695994	5.00405	0.871844
98	Non-severe	4	6.86666	0.799087	1.08406	1.49057
99	Non-severe	4	0.925999	0.910733	2.40871	1.02148
100	Severe	4	6.23036	0.659925	1	1.34483
101	Severe	4	6.07146	0.85599	4.61235	1.60407
102	Non-severe	4	6.96463	0.910733	3.67016	1.70487
103	Non-severe	4	6.82528	1.33914	6.52419	2.06005
104	Non-severe	4	6.02303	1.29866	5.73958	1.66903
105	Non-severe	4	6.14954	1.67807	6.85798	2.48027
24	Non-severe	4	3.01078	0.505891	4.74147	0.604071
106	Non-severe	4	5.82146	1.41684	3.22805	2.58256
107	Severe	4	6.85175	1.09761	5.00675	1.86394
98	Non-severe	4	6.84423	0.722466	1.85599	1.67356
108	Non-severe	4	6.48929	0.807355	5.55949	1.58496
104	Non-severe	4	5.82375	1.18903	5.89215	1.43829
101	Severe	4	5.81481	0.765535	4.78398	1.31034
109	Severe	4	6.82146	1.774	4.87725	2.48543
110	Non-severe	4	0.0285692	0.389567	0.0840643	0.356144
113	Non-severe	4	5.93617	1.72683	5.15826	2.17951
117	Non-severe	4	6.98868	1.04264	5.35226	1
140	Non-severe	4	4.85699	1.37295	4.26679	1.74416
141	Severe	4	6.54133	1.02715	7.89603	1.83188
142	Non-severe	4	6.62454	1.35614	5.34873	2
149	Non-severe	4	2.40762	0.713696	2.16993	1.37851
157	Severe	4	6.63169	0.731183	4.07724	0.757023
159	Non-severe	4	7.17493	0.505891	5.29278	2.06005
163	Non-severe	4	5.45878	0.799087	5.34412	1.03562
165	Non-severe	4	6.02724	2	3.98094	3.03562
177	Non-severe	4	2.45943	0.659925	1.07039	1.22651
253	Non-severe	4	6.94017	0.650765	5.78188	1.36177
276	Severe	4	6.62381	1.51602	4.53107	2.45943
331	Non-severe	4	6.71012	2.07724	5.03034	2.95047
336	Non-severe	4	6.02724	2.95233	5.07682	1.35614
9	Non-severe	5	6.72383	1.0635	3.85997	1.7866
10	Non-severe	5	5.92979	0.641546	3.87676	1.23879
12	Non-severe	5	0.85599	0.443607	0.815575	0.895303
15	Non-severe	5	5.76341	0.713696	4.97223	1.32769
20	Non-severe	5	6.89239	0.823749	5.1811	1.62293
47	Non-severe	5	6.80607	1.5509	4.09508	3.05658
69	Non-severe	5	5.98732	0.863938	6.44045	1.61353
75	Non-severe	5	7.07039	1.33342	6.80735	2.20477
75	Non-severe	5	7.05961	1.23266	6.95652	1.93734
78	Non-severe	5	6.40684	0.516015	5.35931	1.22033
79	Non-severe	5	5.66249	0.659925	6.08916	0.941106
79	Non-severe	5	5.63865	0.565597	6.47541	0.687061
81	Non-severe	5	6.78267	1.28096	6.46352	2.1635
114	Non-severe	5	6.58796	1.39506	6.84423	1.4957
119	Non-severe	5	2.79286	0.464668	1.69153	0.9855
120	Non-severe	5	6.90207	0.659925	4.02591	0.970854
121	Non-severe	5	6.28207	1.67627	6.44741	2.2225
122	Non-severe	5	6.42391	2.17632	5.16229	2.98185
123	Non-severe	5	4.40803	0.918386	3.0036	1.61353
27	Non-severe	5	4.01257	0.613532	1.13093	0.903038
36	Non-severe	5	6.06113	1.19535	5.22188	1.73552
126	Severe	5	6.10329	1.11103	6.7879	1.4957
129	Non-severe	5	6.23515	1.09761	6.24108	1.65992
39	Severe	5	6.73742	0.790772	6.4143	1.29278
130	Severe	5	5.65907	0.650765	5.49697	1.25701
132	Non-severe	5	4.53045	0.641546	5.37955	1.17632
28	Non-severe	5	6.68229	1.23266	7.29646	1.51602
33	Non-severe	5	4.39025	0.773996	4.81455	1.20163
89	Severe	5	6.41954	1.01436	5.72955	1.45418
93	Non-severe	5	5.86938	0.933573	4.29131	1.46989
100	Severe	5	6.24869	0.584963	0.731183	1.1375
135	Severe	5	6.76421	1.95606	6.40003	2.51854
136	Non-severe	5	4.93452	0.613532	3.31325	1.42223
96	Non-severe	5	6.64832	0.83996	5.64703	1.4957
95	Non-severe	5	2.03562	0.687061	2.80941	1.35614
137	Severe	5	5.54009	1.17632	5.48285	1.66448
123	Non-severe	5	4.34979	0.773996	3.50843	1.55582
102	Non-severe	5	6.824	0.782409	4.02237	1.47508
90	Severe	5	5.00315	0.545968	4.93734	0.713696
34	Severe	5	6.17133	1.60407	6.11103	2.41143
36	Non-severe	5	6.1079	1.0635	5.56925	1.62293
91	Non-severe	5	5.99797	0.773996	5.49217	1.31615
94	Severe	5	5.76977	1.21412	6.48736	1.60407
39	Severe	5	6.58931	0.731183	6.63445	0.963474
44	Non-severe	5	6.64818	3.10266	6.36107	3.66676
45	Non-severe	5	6.22458	0.378512	6.2778	0.687061
138	Non-severe	5	5.18388	1.07039	5.84348	1.57046
97	Severe	5	6.08555	0.575312	5.06523	0.863938
96	Non-severe	5	6.4814	0.799087	5.21451	1.14405
139	Severe	5	6.77083	0.956057	7.63227	1.45943
29	Non-severe	5	6.49169	1.23879	6.19771	1.90689
31	Severe	5	6.44774	0.432959	2.42223	0.669027
108	Non-severe	5	6.52309	0.871844	5.41278	1.37295
93	Non-severe	5	5.39163	0.925999	3.97636	1.38405
100	Severe	5	6.00135	0.604071	0.722466	0.871844
43	Non-severe	5	5.12102	2.26003	5.99299	2.99458
103	Non-severe	5	6.76288	1.36737	6.71699	1.73552
134	Non-severe	5	5.87283	1.96717	6.33145	2.97453
144	Severe	5	6.21956	1.04963	4.8525	1.83188
144	Severe	5	6.20516	1	4.9905	1.41684
147	Non-severe	5	5.47865	0.485427	6.28355	1.42761
150	Non-severe	5	6.71699	0.475085	5.81941	1.18903
153	Non-severe	5	5.32301	0.695994	5.69961	1.22033
153	Non-severe	5	5.10601	0.575312	5.50843	1.07039
156	Non-severe	5	5.72846	1.33342	4.74308	2.58496
167	Non-severe	5	6.57531	2.1635	6.34536	2.79286
170	Non-severe	5	5.45385	0.495695	3.52857	1.04963
171	Non-severe	5	6.86666	1.57046	6.71699	2.0036
174	Non-severe	5	5.02414	1.15704	4.11686	1.67356
181	Non-severe	5	6.29444	1.18903	5.36982	2.30451
184	Severe	5	6.87086	0.678072	6.21257	1.08406
186	Non-severe	5	5.75756	0.704872	3.91361	1.45943
186	Non-severe	5	5.47735	0.704872	4.09085	0.933573
224	Non-severe	5	6.00315	2.13093	5.85823	1.86394
278	Severe	5	5.71891	1.32769	4.61706	1.53605
307	Non-severe	5	5.62029	0.910733	4.27575	1.37295
338	Non-severe	5	6.97957	0.678072	7.46271	1.34483
339	Non-severe	5	6.16189	1.51602	6.19613	1.85997
344	Non-severe	5	6.6851	1.54597	6.05767	2.69153
1	Non-severe	6	6.19889	0.815575	5.72	1.47508
4	Severe	6	6.4793	0.575312	5.90087	1.46467
10	Non-severe	6	5.52951	0.432959	3.85599	0.650765
11	Non-severe	6	6.02547	3.09255	6.21665	3.46467
15	Non-severe	6	5.64731	0.659925	5.32301	0.933573
15	Non-severe	6	5.56407	0.687061	5.08916	0.903038
19	Non-severe	6	5.59335	0.555816	5.66021	1.28096
21	Non-severe	6	6.96232	0.400538	5.46401	0.545968
47	Non-severe	6	6.6837	1.49057	4.33414	2.15704
52	Non-severe	6	6.72383	1.1177	5.96532	1.98914
54	Non-severe	6	6.25927	1.09085	6.16651	1.59932
55	Non-severe	6	5.78607	0.516015	5.75862	1.41684
56	Non-severe	6	5.24755	0.411426	2.89724	1.09085
57	Non-severe	6	6.59947	0.687061	5.04876	0.422233
65	Non-severe	6	5.78712	2.33628	6.00495	2.88557
66	Severe	6	5.31361	0.895303	5.93452	1.58976
68	Severe	6	6.92244	0.831877	2.04963	0.956057
70	Non-severe	6	3.904	0.695994	4.40054	1.65992
78	Non-severe	6	6.1179	0.389567	5.27836	0.464668
81	Non-severe	6	6.7879	1.1635	6.32571	1.81558
81	Non-severe	6	6.66959	0.941106	6.46777	1.41684
88	Severe	6	5.59485	0.604071	2.89724	0.948601
113	Non-severe	6	5.50048	1.30451	5.25814	1.87971
117	Non-severe	6	6.64962	0.799087	5.14364	0.963474
117	Non-severe	6	6.60837	0.731183	5.41549	1.21412
119	Non-severe	6	2.87184	0.475085	1.66903	0.298658
120	Non-severe	6	6.81121	0.641546	4.47703	0.831877
128	Non-severe	6	5.01391	0.214125	4.43229	0.799087
142	Non-severe	6	6.33235	1.02148	5.13463	2.15381
142	Non-severe	6	6.23879	0.879706	5.47606	1.54102
144	Severe	6	6.03496	0.903038	5.05918	1.37295
149	Non-severe	6	4.59574	1.01436	4.2032	1.5509
150	Non-severe	6	6.62936	0.400538	5.87307	0.111031
153	Non-severe	6	4.97911	0.545968	5.70984	0.978196
27	Non-severe	6	3.90014	0.695994	0.978196	1.11103
126	Severe	6	6.28965	0.85599	6.88264	1.32193
35	Severe	6	5.51159	1.8679	6.20555	2.5509
41	Non-severe	6	5.93782	0.895303	5.63401	1.38405
38	Non-severe	6	6.94251	0.918386	4.98368	1.53605
130	Severe	6	5.42122	0.650765	5.51979	1.15056
135	Severe	6	6.34181	1.88753	5.67525	2.19219
90	Severe	6	5.19456	0.0703893	5.10266	0.594549
93	Non-severe	6	5.32301	0.765535	4.31615	1.22651
96	Non-severe	6	6.21335	0.62293	4.98368	0.895303
38	Non-severe	6	6.8009	0.831877	4.97865	1.20789
163	Non-severe	6	5.01302	0.575312	5.57471	1.31034
165	Non-severe	6	6.16068	1.82782	5.62527	1.85997
165	Non-severe	6	5.97062	1.68257	5.98391	2.39232
169	Non-severe	6	6.67948	0.773996	4.37782	1.35614
170	Non-severe	6	5.46205	0.495695	4.15137	0.85599
176	Non-severe	6	6.65378	0.443607	3.07211	0.978196
183	Non-severe	6	4.1235	0.536053	1.95977	0.748461
190	Non-severe	6	5.66704	1.50589	4.82324	2.57046
191	Non-severe	6	7.03012	0.613532	5.49378	1.28096
191	Non-severe	6	6.96232	0.594549	5.76447	1.08406
279	Non-severe	6	6.10832	1.3505	5.77637	2.64847
284	Non-severe	6	7.03562	2.28392	6.70598	3.00899
301	Non-severe	6	4.64039	0.669027	5.49601	1.01436
321	Non-severe	6	5.1534	1.12433	4.79233	1.71809
331	Non-severe	6	6.36667	1.76129	5.4941	3.10434
349	Non-severe	6	6.42526	2.12102	6.72656	3.02503
1	Non-severe	7	5.95327	0.748461	5.749	1.02148
7	Non-severe	7	6.91049	1.64155	6.12908	2.53605
11	Non-severe	7	5.804	2.76553	6.35191	3.39643
12	Non-severe	7	0.910733	0.555816	0.722466	1.34483
19	Non-severe	7	5.34447	0.367371	5.53605	0.659925
52	Non-severe	7	6.55213	1.07724	6.14771	1.5008
66	Severe	7	4.94392	0.879706	6.10748	1.34483
69	Non-severe	7	5.82171	0.669027	6.49313	1.14405
70	Non-severe	7	4.36177	0.604071	4.90545	0.933573
82	Severe	7	5.7412	0.454176	4.45615	0.790772
83	Non-severe	7	5.42995	0.526069	5.79649	0.773996
84	Non-severe	7	4.67129	0.773996	4.95	1.13093
88	Severe	7	5.61353	0.575312	3.72247	0.731183
112	Non-severe	7	4.72301	0.298658	2.46728	0.704872
112	Non-severe	7	4.50843	0.411426	2.97269	0.575312
113	Non-severe	7	5.44493	1.20789	5.41312	1.54102
125	Severe	7	5.04089	0.910733	5.67497	1.70487
128	Non-severe	7	5.21956	0.632268	5.38681	0.650765
147	Non-severe	7	5.02768	0.321928	6.54905	0.485427
159	Non-severe	7	7.05637	0.411426	5.16952	1.46989
162	Severe	7	2.91265	0.526069	2.51854	0.815575
169	Non-severe	7	6.61117	0.773996	4.69988	1.32769
183	Non-severe	7	3.64501	0.575312	2.16672	0.356144
188	Non-severe	7	7.00899	1.56071	5.01346	2.62994
199	Non-severe	7	5.24298	0.411426	5.6522	1.09761
209	Non-severe	7	4.17073	0.505891	3.27947	0.344828
224	Non-severe	7	5.6011	1.5008	5.91289	1.65992
278	Severe	7	6.33199	2.25701	6.10203	2.52356
279	Non-severe	7	5.94181	1.10434	6.08555	2.01436
330	Severe	7	6.50795	0.632268	3.29278	1.02148
331	Non-severe	7	5.96717	1.62761	5.51602	2.22342
339	Non-severe	7	5.72492	1.1635	6.34287	1.96347
7	Non-severe	8	6.79312	1.55582	6.44427	2.20789
22	Non-severe	8	6.88142	0.799087	5.854	1.1635
67	Non-severe	8	0.0285692	0.367371	0.189034	0.389567
111	Non-severe	8	5.15785	0.650765	1.25096	0.263034
125	Severe	8	4.66107	0.871844	5.08789	1.34483
148	Non-severe	8	4.37782	0.815575	3.49442	1.70929
168	Non-severe	8	6.91767	1.76553	6.71836	2.49313
92	Non-severe	8	2.1177	0.163499	1.80323	0.0565835
199	Non-severe	8	4.79129	0.443607	5.57046	0.83996
212	Non-severe	8	1.81967	0.641546	1.9222	0.992768
319	Non-severe	8	5.97545	1.26903	5.38853	1.66903
339	Non-severe	8	5.40054	0.978196	6.17213	1.40599
345	Non-severe	8	7.03122	0.526069	5.99186	0.695994

## Sheet: Fig. 2C
Condition	Patient NUM	Log2 (IgG-N+1)	Log2 (IgG-S+1)	Log2 (IgM-N+1)	Log2 (IgM-S+1)
Non-severe	2	4.67469	4.90497	1.95606	3.31034
Non-severe	11	5.8716	5.6642	3.49442	3.88655
Non-severe	19	6.09571	6.28799	0.650765	0.9855
Non-severe	52	6.8189	5.02148	1.08406	1.48027
Non-severe	56	4.27352	0.978196	0.632268	0.632268
Non-severe	67	0.344828	0.263034	0.389567	1.10434
Non-severe	70	3.41549	4.23266	0.713696	0.85599
Non-severe	86	4.58256	3.28983	0.748461	0.823749
Non-severe	23	6.61206	5.35014	1.07724	2.3505
Non-severe	24	2.33056	3.46467	0.659925	1.51602
Non-severe	28	6.71149	7.37156	1.1375	2.43296
Non-severe	29	6.87036	6.20692	1.5008	2.63923
Non-severe	33	5.44593	4.48027	0.831877	1.57531
Non-severe	36	6.37469	5.61324	1.31615	2.24793
Non-severe	37	5.20163	5.56255	1.29278	1.65535
Non-severe	91	6.10852	5.22072	0.757023	1.75702
Non-severe	38	7.00225	3.63343	1.07724	1.93357
Non-severe	92	3.72792	3.42223	0.422233	1
Non-severe	40	5.57259	3.55213	0.903038	1.54597
Non-severe	41	6.27445	5.39163	1.09085	2.09761
Non-severe	42	4.20085	3.43296	0.584963	0.807355
Non-severe	43	5.65277	6.16912	2.90689	3.14568
Non-severe	44	6.83162	6.49905	3.05832	3.18269
Non-severe	45	6.45746	6.27798	0.545968	0.815575
Non-severe	93	5.93286	3.32048	0.925999	1.53605
Non-severe	92	3.41819	2.53107	0.526069	0.695994
Non-severe	95	1.19535	1.77821	0.731183	0.831877
Non-severe	96	6.78398	5.40565	0.815575	1.53605
Non-severe	98	6.86666	1.08406	0.799087	1.49057
Non-severe	99	0.925999	2.40871	0.910733	1.02148
Non-severe	102	6.96463	3.67016	0.910733	1.70487
Non-severe	103	6.82528	6.52419	1.33914	2.06005
Non-severe	104	6.02303	5.73958	1.29866	1.66903
Non-severe	105	6.14954	6.85798	1.67807	2.48027
Non-severe	24	3.01078	4.74147	0.505891	0.604071
Non-severe	106	5.82146	3.22805	1.41684	2.58256
Non-severe	98	6.84423	1.85599	0.722466	1.67356
Non-severe	108	6.48929	5.55949	0.807355	1.58496
Non-severe	104	5.82375	5.89215	1.18903	1.43829
Non-severe	110	0.0285692	0.0840643	0.389567	0.356144
Non-severe	113	5.93617	5.15826	1.72683	2.17951
Non-severe	117	6.98868	5.35226	1.04264	1
Non-severe	140	4.85699	4.26679	1.37295	1.74416
Non-severe	142	6.62454	5.34873	1.35614	2
Non-severe	149	2.40762	2.16993	0.713696	1.37851
Non-severe	159	7.17493	5.29278	0.505891	2.06005
Non-severe	163	5.45878	5.34412	0.799087	1.03562
Non-severe	165	6.02724	3.98094	2	3.03562
Non-severe	177	2.45943	1.07039	0.659925	1.22651
Non-severe	253	6.94017	5.78188	0.650765	1.36177
Non-severe	331	6.71012	5.03034	2.07724	2.95047
Non-severe	336	6.02724	5.07682	2.95233	1.35614
Severe	62	7.07468	4.71864	0.765535	1.76977
Severe	31	6.03518	2.04614	0.411426	1.16993
Severe	89	6.59679	5.38991	1.25701	2.18903
Severe	90	4.72083	4.3978	0.650765	1.73985
Severe	34	6.28725	5.67948	1.73118	2.70708
Severe	35	5.63865	5.62293	1.85599	3.07553
Severe	39	6.7252	6.57743	0.815575	1.64155
Severe	94	6.14017	6.62834	1.31034	1.85997
Severe	97	6.14119	5.00405	0.695994	0.871844
Severe	100	6.23036	1	0.659925	1.34483
Severe	101	6.07146	4.61235	0.85599	1.60407
Severe	107	6.85175	5.00675	1.09761	1.86394
Severe	101	5.81481	4.78398	0.765535	1.31034
Severe	109	6.82146	4.87725	1.774	2.48543
Severe	141	6.54133	7.89603	1.02715	1.83188
Severe	157	6.63169	4.07724	0.731183	0.757023
Severe	276	6.62381	4.53107	1.51602	2.45943

## Sheet: Fig. S2C.D.E.F
Patient NUM	Gender	Age	Weeks	Log2 (IgG-N+1)	Log2 (IgM-N+1)	Log2 (IgG-S+1)	Log2 (IgM-S+1)
5	Male	≥65y	1	6.37851	1.74846	4.52482	2.488
17	Male	<65y	1	3.96809	0.815575	0.536053	1.21412
59	Female	<65y	1	0.0285692	0.189034	0.0426443	0
111	Female	<65y	1	0.704872	0.933573	0.748461	0.992768
155	Male	<65y	1	0.443607	0.713696	0.0285692	0.773996
182	Male	<65y	1	0.948601	0.226509	0.0143553	0
302	Female	<65y	1	2.852	0.704872	0.443607	0.941106
347	Male	<65y	1	0	1.60407	0.678072	2.72247
348	Male	<65y	1	0.695994	0.201634	0.0143553	0
13	Female	<65y	2	5.43296	1.65992	4.93216	1.97453
13	Female	<65y	2	6.39832	1.74416	6.53029	1.9855
16	Male	≥65y	2	6.81121	0.214125	0.378512	0
18	Male	<65y	2	7.02768	2.25096	4.54226	3.88753
23	Male	<65y	2	6.8679	2.12763	6.42089	3.04264
24	Female	≥65y	2	0.0285692	0.275007	0.226509	0.0143553
25	Male	≥65y	2	6.60185	0.613532	0.432959	0.584963
26	Female	<65y	2	6.67525	1.63227	3.02503	1.926
27	Female	<65y	2	3.92315	0.722466	0.641546	1.41684
28	Female	≥65y	2	4.19849	1.03562	3.33342	1.20789
29	Male	≥65y	2	7.14466	1.61353	6.83542	1.96717
30	Male	≥65y	2	6.73742	0.956057	6.10852	1.48027
31	Female	≥65y	2	1.8679	0.263034	0.238787	0
32	Male	≥65y	2	2.1177	0.687061	0.15056	0
33	Female	<65y	2	6.32409	0.847997	4.03298	0.83996
34	Male	≥65y	2	5.55059	1.49057	4.10098	1.848
35	Female	<65y	2	0.464668	0.367371	0.214125	0.201634
36	Male	<65y	2	6.02857	1.7137	4.56682	2.24489
37	Male	<65y	2	6.00068	1.63691	3.47638	1.51602
38	Male	<65y	2	6.63445	0.344828	0.321928	0
39	Female	<65y	2	4.82171	1.1375	2.21101	1.36177
40	Female	<65y	2	5.79961	0.722466	2.31034	0.722466
41	Male	≥65y	2	6.0798	1.1177	4.08406	1.48027
42	Female	≥65y	2	5.03738	0.650765	2.98185	1.04264
43	Female	≥65y	2	4.90448	3.60407	3.71039	3.97177
44	Male	≥65y	2	6.91648	3.84298	6.59261	4.22728
45	Female	<65y	2	6.81634	0.925999	7.08746	1.52105
46	Male	<65y	2	0.443607	0.422233	0.678072	0.31034
48	Female	<65y	2	6.57698	0.887525	4.9222	1.07724
49	Female	<65y	2	1.67446	0.206643	0.356144	0.828632
51	Male	<65y	2	6.92101	2.38405	3.75702	4.0054
59	Female	<65y	2	5.15462	2.35614	0.411426	2.63691
60	Male	<65y	2	0	0.0703893	0.286881	0.0285692
63	Female	<65y	2	4.36527	0.687061	0.163499	0.871844
63	Female	<65y	2	6.33825	1.59455	3.08576	1.9782
76	Female	<65y	2	5.68229	0.475085	0.641546	0.526069
80	Male	<65y	2	5.83086	1.72683	3.27202	3.16189
116	Female	≥65y	2	6.32984	1.24489	5.24031	2.43723
118	Female	≥65y	2	1.72247	0.31034	0.15056	0.298658
127	Male	≥65y	2	5.32841	0.773996	1.74846	1.49262
146	Male	<65y	2	5.88435	1.8679	4.80787	2.18903
152	Female	<65y	2	0.685267	0.967906	4.31179	1.15056
154	Female	<65y	2	0.695994	0.31034	0.31034	0.214125
160	Male	<65y	2	5.23381	0.632268	0.298658	0.650765
161	Female	<65y	2	7.2386	3.18174	5.59813	4.38847
164	Male	<65y	2	7.03914	2.62807	4.76341	4.11187
172	Female	<65y	2	0	0.137504	0.731183	0.62293
173	Female	<65y	2	6.76553	1.74416	5.2407	2.09085
178	Female	<65y	2	2.69377	0.85599	2.57773	1.05658
179	Male	<65y	2	4.98732	0.889863	3.35896	2.17632
180	Male	<65y	2	7.11333	0.739848	1.81558	1.62667
185	Male	<65y	2	6.8071	1.11103	5.76235	3.02148
187	Male	<65y	2	1.03422	0.0976108	0.422233	0.335712
193	Female	<65y	2	5.26791	1.83188	5.05615	2.26604
251	Male	<65y	2	3.42653	2.46989	4.22188	3.98914
293	Female	≥65y	2	6.15036	2.24793	6.57153	2.40327
346	Female	<65y	2	7.69349	1.97526	6.99887	3.16993
348	Male	<65y	2	3.18903	0.516015	0.250962	0.321928
3	Female	<65y	3	5.33378	0.859174	5.38578	1.95233
8	Female	<65y	3	0.887525	0.389567	0.687061	0
9	Male	≥65y	3	6.86666	1.38405	3.81455	1.04264
10	Female	≥65y	3	6.283	1.24489	4.34767	1.22033
16	Male	≥65y	3	7.0542	2.03562	6.80993	2.29572
20	Female	≥65y	3	7.09064	1.28688	5.92125	1.76129
47	Male	≥65y	3	6.82528	1.40054	2.68257	2.27202
50	Male	<65y	3	4.41752	0.713696	1.11103	0.831877
53	Female	<65y	3	5.28429	1.64155	5.98231	2.29572
58	Male	<65y	3	6.51822	2.60644	6.55995	2.95047
63	Female	<65y	3	6.65163	1.40054	6.23189	1.64155
69	Male	<65y	3	6.31506	1.40599	6.5932	2.08066
71	Male	≥65y	3	5.18031	0.632268	3.73877	1.28688
72	Male	<65y	3	6.67948	2.59932	6.36405	2.88753
73	Male	<65y	3	6.91049	0.773996	7.40854	1.76977
75	Female	≥65y	3	7.12722	2.31034	7.06717	2.97636
79	Female	<65y	3	6.00495	1.11103	6.32463	1.46467
81	Male	<65y	3	6.57954	1.69153	6.34181	1.79494
85	Female	<65y	3	4.83693	1.37295	3.27053	1.5656
114	Male	≥65y	3	6.62191	1.99277	5.97016	2.07382
119	Female	≥65y	3	2.19219	0.575312	1.0072	0.62293
120	Female	<65y	3	7.04111	0.613532	3.25096	1.27501
124	Male	≥65y	3	7.59991	2.58352	6.34802	3.61353
131	Male	<65y	3	3.0635	1.83996	3.72792	2.22033
134	Male	<65y	3	6.3466	1.95233	5.62761	2.24489
143	Female	<65y	3	1.26303	0.871844	2.29866	0.978196
143	Female	<65y	3	4.95977	1.07039	5.04177	1.16993
144	Male	≥65y	3	6.16972	1.1177	3.774	1.47508
147	Male	≥65y	3	5.37504	0.545968	5.89724	0.536053
150	Female	≥65y	3	6.85922	0.632268	6.35773	0.83996
153	Female	<65y	3	5.88142	1.25096	5.01123	1.14405
154	Female	<65y	3	5.58886	0.948601	5.53013	1.0635
156	Male	≥65y	3	6.15866	1.46467	4.87234	2.22033
158	Male	≥65y	3	6.5509	1.774	5.94603	1.9222
166	Male	<65y	3	5.95047	1.04334	5.85474	2.14405
171	Female	≥65y	3	6.98299	1.80735	6.5256	1.86394
174	Male	≥65y	3	5.62761	1.64155	4.01346	1.67356
175	Male	≥65y	3	6.51507	1.20163	5.91791	1.76553
259	Female	<65y	3	3.97085	0.641546	2.17632	0.594549
294	Male	<65y	3	5.19574	1.89142	4.93687	2.31615
294	Male	<65y	3	5.67807	1.89142	5.21917	2.31034
307	Female	<65y	3	5.8632	1.31615	4.36807	1.74416
344	Male	≥65y	3	6.66391	1.66448	4.86938	2.26003
2	Male	≥65y	4	4.67469	1.95606	4.90497	3.31034
11	Male	≥65y	4	5.8716	3.49442	5.6642	3.88655
19	Male	≥65y	4	6.09571	0.650765	6.28799	0.9855
52	Male	≥65y	4	6.8189	1.08406	5.02148	1.48027
56	Female	≥65y	4	4.27352	0.632268	0.978196	0.632268
62	Male	<65y	4	7.07468	0.765535	4.71864	1.76977
67	Male	<65y	4	0.344828	0.389567	0.263034	1.10434
70	Female	≥65y	4	3.41549	0.713696	4.23266	0.85599
86	Female	<65y	4	4.58256	0.748461	3.28983	0.823749
23	Male	<65y	4	6.61206	1.07724	5.35014	2.3505
24	Female	≥65y	4	2.33056	0.659925	3.46467	1.51602
28	Female	≥65y	4	6.71149	1.1375	7.37156	2.43296
29	Male	≥65y	4	6.87036	1.5008	6.20692	2.63923
31	Female	≥65y	4	6.03518	0.411426	2.04614	1.16993
33	Female	<65y	4	5.44593	0.831877	4.48027	1.57531
89	Male	<65y	4	6.59679	1.25701	5.38991	2.18903
90	Female	<65y	4	4.72083	0.650765	4.3978	1.73985
34	Male	≥65y	4	6.28725	1.73118	5.67948	2.70708
35	Female	<65y	4	5.63865	1.85599	5.62293	3.07553
36	Male	<65y	4	6.37469	1.31615	5.61324	2.24793
37	Male	<65y	4	5.20163	1.29278	5.56255	1.65535
91	Male	≥65y	4	6.10852	0.757023	5.22072	1.75702
38	Male	<65y	4	7.00225	1.07724	3.63343	1.93357
39	Female	<65y	4	6.7252	0.815575	6.57743	1.64155
92	Female	<65y	4	3.72792	0.422233	3.42223	1
40	Female	<65y	4	5.57259	0.903038	3.55213	1.54597
41	Male	≥65y	4	6.27445	1.09085	5.39163	2.09761
42	Female	≥65y	4	4.20085	0.584963	3.43296	0.807355
43	Female	≥65y	4	5.65277	2.90689	6.16912	3.14568
44	Male	≥65y	4	6.83162	3.05832	6.49905	3.18269
45	Female	<65y	4	6.45746	0.545968	6.27798	0.815575
93	Female	≥65y	4	5.93286	0.925999	3.32048	1.53605
94	Male	≥65y	4	6.14017	1.31034	6.62834	1.85997
92	Female	<65y	4	3.41819	0.526069	2.53107	0.695994
95	Male	<65y	4	1.19535	0.731183	1.77821	0.831877
96	Male	≥65y	4	6.78398	0.815575	5.40565	1.53605
97	Female	<65y	4	6.14119	0.695994	5.00405	0.871844
98	Male	≥65y	4	6.86666	0.799087	1.08406	1.49057
99	Male	≥65y	4	0.925999	0.910733	2.40871	1.02148
100	Male	≥65y	4	6.23036	0.659925	1	1.34483
101	Male	≥65y	4	6.07146	0.85599	4.61235	1.60407
102	Male	<65y	4	6.96463	0.910733	3.67016	1.70487
103	Female	≥65y	4	6.82528	1.33914	6.52419	2.06005
104	Male	<65y	4	6.02303	1.29866	5.73958	1.66903
105	Female	≥65y	4	6.14954	1.67807	6.85798	2.48027
24	Female	≥65y	4	3.01078	0.505891	4.74147	0.604071
106	Male	≥65y	4	5.82146	1.41684	3.22805	2.58256
107	Male	<65y	4	6.85175	1.09761	5.00675	1.86394
98	Male	≥65y	4	6.84423	0.722466	1.85599	1.67356
108	Female	≥65y	4	6.48929	0.807355	5.55949	1.58496
104	Male	<65y	4	5.82375	1.18903	5.89215	1.43829
101	Male	≥65y	4	5.81481	0.765535	4.78398	1.31034
109	Male	<65y	4	6.82146	1.774	4.87725	2.48543
110	Female	<65y	4	0.0285692	0.389567	0.0840643	0.356144
113	Female	≥65y	4	5.93617	1.72683	5.15826	2.17951
117	Male	≥65y	4	6.98868	1.04264	5.35226	1
140	Female	<65y	4	4.85699	1.37295	4.26679	1.74416
141	Male	<65y	4	6.54133	1.02715	7.89603	1.83188
142	Male	≥65y	4	6.62454	1.35614	5.34873	2
149	Male	<65y	4	2.40762	0.713696	2.16993	1.37851
157	Female	<65y	4	6.63169	0.731183	4.07724	0.757023
159	Male	<65y	4	7.17493	0.505891	5.29278	2.06005
163	Female	≥65y	4	5.45878	0.799087	5.34412	1.03562
165	Male	≥65y	4	6.02724	2	3.98094	3.03562
177	Male	<65y	4	2.45943	0.659925	1.07039	1.22651
253	Male	<65y	4	6.94017	0.650765	5.78188	1.36177
276	Male	≥65y	4	6.62381	1.51602	4.53107	2.45943
331	Male	≥65y	4	6.71012	2.07724	5.03034	2.95047
336	Female	<65y	4	6.02724	2.95233	5.07682	1.35614
9	Male	≥65y	5	6.72383	1.0635	3.85997	1.7866
10	Female	≥65y	5	5.92979	0.641546	3.87676	1.23879
12	Female	<65y	5	0.85599	0.443607	0.815575	0.895303
15	Female	≥65y	5	5.76341	0.713696	4.97223	1.32769
20	Female	≥65y	5	6.89239	0.823749	5.1811	1.62293
47	Male	≥65y	5	6.80607	1.5509	4.09508	3.05658
69	Male	<65y	5	5.98732	0.863938	6.44045	1.61353
75	Female	≥65y	5	7.07039	1.33342	6.80735	2.20477
75	Female	≥65y	5	7.05961	1.23266	6.95652	1.93734
78	Female	≥65y	5	6.40684	0.516015	5.35931	1.22033
79	Female	<65y	5	5.66249	0.659925	6.08916	0.941106
79	Female	<65y	5	5.63865	0.565597	6.47541	0.687061
81	Male	<65y	5	6.78267	1.28096	6.46352	2.1635
114	Male	≥65y	5	6.58796	1.39506	6.84423	1.4957
119	Female	≥65y	5	2.79286	0.464668	1.69153	0.9855
120	Female	<65y	5	6.90207	0.659925	4.02591	0.970854
121	Male	<65y	5	6.28207	1.67627	6.44741	2.2225
122	Male	<65y	5	6.42391	2.17632	5.16229	2.98185
123	Female	<65y	5	4.40803	0.918386	3.0036	1.61353
27	Female	<65y	5	4.01257	0.613532	1.13093	0.903038
36	Male	<65y	5	6.06113	1.19535	5.22188	1.73552
126	Female	≥65y	5	6.10329	1.11103	6.7879	1.4957
129	Female	≥65y	5	6.23515	1.09761	6.24108	1.65992
39	Female	<65y	5	6.73742	0.790772	6.4143	1.29278
130	Male	≥65y	5	5.65907	0.650765	5.49697	1.25701
132	Male	<65y	5	4.53045	0.641546	5.37955	1.17632
28	Female	≥65y	5	6.68229	1.23266	7.29646	1.51602
33	Female	<65y	5	4.39025	0.773996	4.81455	1.20163
89	Male	<65y	5	6.41954	1.01436	5.72955	1.45418
93	Female	≥65y	5	5.86938	0.933573	4.29131	1.46989
100	Male	≥65y	5	6.24869	0.584963	0.731183	1.1375
135	Male	≥65y	5	6.76421	1.95606	6.40003	2.51854
136	Female	<65y	5	4.93452	0.613532	3.31325	1.42223
96	Male	≥65y	5	6.64832	0.83996	5.64703	1.4957
95	Male	<65y	5	2.03562	0.687061	2.80941	1.35614
137	Male	<65y	5	5.54009	1.17632	5.48285	1.66448
123	Female	<65y	5	4.34979	0.773996	3.50843	1.55582
102	Male	<65y	5	6.824	0.782409	4.02237	1.47508
90	Female	<65y	5	5.00315	0.545968	4.93734	0.713696
34	Male	≥65y	5	6.17133	1.60407	6.11103	2.41143
36	Male	<65y	5	6.1079	1.0635	5.56925	1.62293
91	Male	≥65y	5	5.99797	0.773996	5.49217	1.31615
94	Male	≥65y	5	5.76977	1.21412	6.48736	1.60407
39	Female	<65y	5	6.58931	0.731183	6.63445	0.963474
44	Male	≥65y	5	6.64818	3.10266	6.36107	3.66676
45	Female	<65y	5	6.22458	0.378512	6.2778	0.687061
138	Female	<65y	5	5.18388	1.07039	5.84348	1.57046
97	Female	<65y	5	6.08555	0.575312	5.06523	0.863938
96	Male	≥65y	5	6.4814	0.799087	5.21451	1.14405
139	Female	≥65y	5	6.77083	0.956057	7.63227	1.45943
29	Male	≥65y	5	6.49169	1.23879	6.19771	1.90689
31	Female	≥65y	5	6.44774	0.432959	2.42223	0.669027
108	Female	≥65y	5	6.52309	0.871844	5.41278	1.37295
93	Female	≥65y	5	5.39163	0.925999	3.97636	1.38405
100	Male	≥65y	5	6.00135	0.604071	0.722466	0.871844
43	Female	≥65y	5	5.12102	2.26003	5.99299	2.99458
103	Female	≥65y	5	6.76288	1.36737	6.71699	1.73552
134	Male	<65y	5	5.87283	1.96717	6.33145	2.97453
144	Male	≥65y	5	6.21956	1.04963	4.8525	1.83188
144	Male	≥65y	5	6.20516	1	4.9905	1.41684
147	Male	≥65y	5	5.47865	0.485427	6.28355	1.42761
150	Female	≥65y	5	6.71699	0.475085	5.81941	1.18903
153	Female	<65y	5	5.32301	0.695994	5.69961	1.22033
153	Female	<65y	5	5.10601	0.575312	5.50843	1.07039
156	Male	≥65y	5	5.72846	1.33342	4.74308	2.58496
167	Female	≥65y	5	6.57531	2.1635	6.34536	2.79286
170	Male	<65y	5	5.45385	0.495695	3.52857	1.04963
171	Female	≥65y	5	6.86666	1.57046	6.71699	2.0036
174	Male	≥65y	5	5.02414	1.15704	4.11686	1.67356
181	Female	<65y	5	6.29444	1.18903	5.36982	2.30451
184	Male	≥65y	5	6.87086	0.678072	6.21257	1.08406
186	Male	<65y	5	5.75756	0.704872	3.91361	1.45943
186	Male	<65y	5	5.47735	0.704872	4.09085	0.933573
224	Female	≥65y	5	6.00315	2.13093	5.85823	1.86394
278	Male	≥65y	5	5.71891	1.32769	4.61706	1.53605
307	Female	<65y	5	5.62029	0.910733	4.27575	1.37295
338	Female	≥65y	5	6.97957	0.678072	7.46271	1.34483
339	Male	≥65y	5	6.16189	1.51602	6.19613	1.85997
344	Male	≥65y	5	6.6851	1.54597	6.05767	2.69153
1	Female	≥65y	6	6.19889	0.815575	5.72	1.47508
4	Female	≥65y	6	6.4793	0.575312	5.90087	1.46467
10	Female	≥65y	6	5.52951	0.432959	3.85599	0.650765
11	Male	≥65y	6	6.02547	3.09255	6.21665	3.46467
15	Female	≥65y	6	5.64731	0.659925	5.32301	0.933573
15	Female	≥65y	6	5.56407	0.687061	5.08916	0.903038
19	Male	≥65y	6	5.59335	0.555816	5.66021	1.28096
21	Female	≥65y	6	6.96232	0.400538	5.46401	0.545968
47	Male	≥65y	6	6.6837	1.49057	4.33414	2.15704
52	Male	≥65y	6	6.72383	1.1177	5.96532	1.98914
54	Female	≥65y	6	6.25927	1.09085	6.16651	1.59932
55	Female	<65y	6	5.78607	0.516015	5.75862	1.41684
56	Female	≥65y	6	5.24755	0.411426	2.89724	1.09085
57	Female	<65y	6	6.59947	0.687061	5.04876	0.422233
65	Male	<65y	6	5.78712	2.33628	6.00495	2.88557
66	Female	<65y	6	5.31361	0.895303	5.93452	1.58976
68	Female	<65y	6	6.92244	0.831877	2.04963	0.956057
70	Female	≥65y	6	3.904	0.695994	4.40054	1.65992
78	Female	≥65y	6	6.1179	0.389567	5.27836	0.464668
81	Male	<65y	6	6.7879	1.1635	6.32571	1.81558
81	Male	<65y	6	6.66959	0.941106	6.46777	1.41684
88	Female	<65y	6	5.59485	0.604071	2.89724	0.948601
113	Female	≥65y	6	5.50048	1.30451	5.25814	1.87971
117	Male	≥65y	6	6.64962	0.799087	5.14364	0.963474
117	Male	≥65y	6	6.60837	0.731183	5.41549	1.21412
119	Female	≥65y	6	2.87184	0.475085	1.66903	0.298658
120	Female	<65y	6	6.81121	0.641546	4.47703	0.831877
128	Female	<65y	6	5.01391	0.214125	4.43229	0.799087
142	Male	≥65y	6	6.33235	1.02148	5.13463	2.15381
142	Male	≥65y	6	6.23879	0.879706	5.47606	1.54102
144	Male	≥65y	6	6.03496	0.903038	5.05918	1.37295
149	Male	<65y	6	4.59574	1.01436	4.2032	1.5509
150	Female	≥65y	6	6.62936	0.400538	5.87307	0.111031
153	Female	<65y	6	4.97911	0.545968	5.70984	0.978196
27	Female	<65y	6	3.90014	0.695994	0.978196	1.11103
126	Female	≥65y	6	6.28965	0.85599	6.88264	1.32193
35	Female	<65y	6	5.51159	1.8679	6.20555	2.5509
41	Male	≥65y	6	5.93782	0.895303	5.63401	1.38405
38	Male	<65y	6	6.94251	0.918386	4.98368	1.53605
130	Male	≥65y	6	5.42122	0.650765	5.51979	1.15056
135	Male	≥65y	6	6.34181	1.88753	5.67525	2.19219
90	Female	<65y	6	5.19456	0.0703893	5.10266	0.594549
93	Female	≥65y	6	5.32301	0.765535	4.31615	1.22651
96	Male	≥65y	6	6.21335	0.62293	4.98368	0.895303
38	Male	<65y	6	6.8009	0.831877	4.97865	1.20789
163	Female	≥65y	6	5.01302	0.575312	5.57471	1.31034
165	Male	≥65y	6	6.16068	1.82782	5.62527	1.85997
165	Male	≥65y	6	5.97062	1.68257	5.98391	2.39232
169	Female	<65y	6	6.67948	0.773996	4.37782	1.35614
170	Male	<65y	6	5.46205	0.495695	4.15137	0.85599
176	Male	<65y	6	6.65378	0.443607	3.07211	0.978196
183	Male	<65y	6	4.1235	0.536053	1.95977	0.748461
190	Female	<65y	6	5.66704	1.50589	4.82324	2.57046
191	Male	<65y	6	7.03012	0.613532	5.49378	1.28096
191	Male	<65y	6	6.96232	0.594549	5.76447	1.08406
279	Female	≥65y	6	6.10832	1.3505	5.77637	2.64847
284	Male	≥65y	6	7.03562	2.28392	6.70598	3.00899
301	Female	≥65y	6	4.64039	0.669027	5.49601	1.01436
321	Male	<65y	6	5.1534	1.12433	4.79233	1.71809
331	Male	≥65y	6	6.36667	1.76129	5.4941	3.10434
349	Female	≥65y	6	6.42526	2.12102	6.72656	3.02503
1	Female	≥65y	7	5.95327	0.748461	5.749	1.02148
7	Female	≥65y	7	6.91049	1.64155	6.12908	2.53605
11	Male	≥65y	7	5.804	2.76553	6.35191	3.39643
12	Female	<65y	7	0.910733	0.555816	0.722466	1.34483
19	Male	≥65y	7	5.34447	0.367371	5.53605	0.659925
52	Male	≥65y	7	6.55213	1.07724	6.14771	1.5008
66	Female	<65y	7	4.94392	0.879706	6.10748	1.34483
69	Male	<65y	7	5.82171	0.669027	6.49313	1.14405
70	Female	≥65y	7	4.36177	0.604071	4.90545	0.933573
82	Male	<65y	7	5.7412	0.454176	4.45615	0.790772
83	Female	≥65y	7	5.42995	0.526069	5.79649	0.773996
84	Male	≥65y	7	4.67129	0.773996	4.95	1.13093
88	Female	<65y	7	5.61353	0.575312	3.72247	0.731183
112	Female	<65y	7	4.72301	0.298658	2.46728	0.704872
112	Female	<65y	7	4.50843	0.411426	2.97269	0.575312
113	Female	≥65y	7	5.44493	1.20789	5.41312	1.54102
125	Male	≥65y	7	5.04089	0.910733	5.67497	1.70487
128	Female	<65y	7	5.21956	0.632268	5.38681	0.650765
147	Male	≥65y	7	5.02768	0.321928	6.54905	0.485427
159	Male	<65y	7	7.05637	0.411426	5.16952	1.46989
162	Female	<65y	7	2.91265	0.526069	2.51854	0.815575
169	Female	<65y	7	6.61117	0.773996	4.69988	1.32769
183	Male	<65y	7	3.64501	0.575312	2.16672	0.356144
188	Male	≥65y	7	7.00899	1.56071	5.01346	2.62994
199	Female	<65y	7	5.24298	0.411426	5.6522	1.09761
209	Male	<65y	7	4.17073	0.505891	3.27947	0.344828
224	Female	≥65y	7	5.6011	1.5008	5.91289	1.65992
278	Male	≥65y	7	6.33199	2.25701	6.10203	2.52356
279	Female	≥65y	7	5.94181	1.10434	6.08555	2.01436
330	Male	<65y	7	6.50795	0.632268	3.29278	1.02148
331	Male	≥65y	7	5.96717	1.62761	5.51602	2.22342
339	Male	≥65y	7	5.72492	1.1635	6.34287	1.96347
7	Female	≥65y	8	6.79312	1.55582	6.44427	2.20789
22	Female	<65y	8	6.88142	0.799087	5.854	1.1635
67	Male	<65y	8	0.0285692	0.367371	0.189034	0.389567
111	Female	<65y	8	5.15785	0.650765	1.25096	0.263034
125	Male	≥65y	8	4.66107	0.871844	5.08789	1.34483
148	Female	<65y	8	4.37782	0.815575	3.49442	1.70929
168	Male	≥65y	8	6.91767	1.76553	6.71836	2.49313
92	Female	<65y	8	2.1177	0.163499	1.80323	0.0565835
199	Female	<65y	8	4.79129	0.443607	5.57046	0.83996
212	Male	<65y	8	1.81967	0.641546	1.9222	0.992768
319	Female	≥65y	8	5.97545	1.26903	5.38853	1.66903
339	Male	≥65y	8	5.40054	0.978196	6.17213	1.40599
345	Female	<65y	8	7.03122	0.526069	5.99186	0.695994

## Sheet: Fig. 3A
Patient NUM	Days	Weeks	Neutralization titers
13	8	1-2	20
13	11	1-2	160
16	10	1-2	0
48	13	1-2	20
59	14	1-2	0
63	9	1-2	0
63	12	1-2	20
25	10	1-2	0
27	14	1-2	0
76	10	1-2	0
29	11	1-2	160
30	9	1-2	40
31	8	1-2	0
32	10	1-2	0
160	9	1-2	0
36	12	1-2	80
38	12	1-2	0
39	11	1-2	20
42	9	1-2	40
45	12	1-2	80
9	15	3-4	0
16	19	3-4	40
20	16	3-4	20
47	21	3-4	40
72	18	3-4	80
63	18	3-4	20
75	16	3-4	160
120	15	3-4	40
150	21	3-4	20
73	16	3-4	160
171	16	3-4	40
344	15	3-4	80
23	25	3-4	40
52	24	3-4	40
62	24	3-4	20
67	28	3-4	0
140	27	3-4	40
142	22	3-4	80
159	23	3-4	40
36	26	3-4	80
42	23	3-4	80
253	23	3-4	40
331	24	3-4	80
27	31	5-6	0
75	35	5-6	160
28	32	5-6	80
29	35	5-6	160
31	33	5-6	20
90	33	5-6	40
150	35	5-6	40
93	29	5-6	20
36	34	5-6	20
91	33	5-6	160
39	33	5-6	160
44	34	5-6	40
278	33	5-6	0
45	34	5-6	20
47	40	5-6	80
27	36	5-6	0
120	37	5-6	80
144	39	5-6	80
150	40	5-6	20
93	36	5-6	0
169	39	5-6	40
38	40	5-6	20
52	47	7-8	40
113	46	7-8	20
125	49	7-8	80
169	44	7-8	20
278	47	7-8	80
331	46	7-8	20
7	56	7-8	80
67	53	7-8	0
111	52	7-8	0
125	54	7-8	80
148	56	7-8	0
168	55	7-8	320
199	55	7-8	80
319	54	7-8	40
345	51	7-8	40
136	60	9-10	0
214	57	9-10	80
27	68	9-10	0
120	69	9-10	20
192	70	9-10	160
195	74	11-12	320
148	72	11-12	20
194	77	11-12	40
159	75	11-12	160
196	76	11-12	40
198	79	11-12	80
200	80	11-12	20
120	83	11-12	40
204	78	11-12	0
169	82	11-12	40
201	82	11-12	40
202	81	11-12	80
205	86	13-14	0
140	91	13-14	320
220	98	13-14	40
227	98	13-14	80
218	97	13-14	0
217	96	13-14	0
145	98	13-14	40
216	95	13-14	0
225	97	13-14	80
226	96	13-14	80
215	93	13-14	20
203	97	13-14	40
345	93	13-14	320
234	102	15-16	80
231	101	15-16	0
248	106	15-16	160
239	108	15-16	20
61	111	15-16	20
249	111	15-16	320
240	111	15-16	0
238	108	15-16	0
255	111	15-16	80
242	107	15-16	80
243	111	15-16	40
268	118	17-18	160
74	119	17-18	40
272	117	17-18	20
258	115	17-18	20
159	115	17-18	40
273	117	17-18	320
270	113	17-18	80
263	116	17-18	320
6	126	17-18	20
275	121	17-18	80
14	122	17-18	0
22	126	17-18	40
283	122	17-18	160
87	126	17-18	80
288	121	17-18	80
281	122	17-18	160
282	125	17-18	80
159	126	17-18	80
238	123	17-18	20
295	132	19-20	320
128	128	19-20	40
297	132	19-20	0
291	127	19-20	80
189	130	19-20	40
292	128	19-20	20
263	129	19-20	320
275	140	19-20	320
299	137	19-20	40
306	135	19-20	20
300	135	19-20	320
151	135	19-20	40
214	138	19-20	40
322	146	21-22	320
309	142	21-22	0
316	142	21-22	20
317	142	21-22	40
74	146	21-22	160
315	142	21-22	320
120	147	21-22	20
318	144	21-22	40
39	146	21-22	160
320	144	21-22	80
136	148	21-22	20
312	148	21-22	80
327	154	21-22	40
310	150	21-22	80
328	152	21-22	80
326	150	21-22	40
289	151	21-22	320
259	150	21-22	40
324	150	21-22	160
325	149	21-22	40
4	161	23-24	160
77	157	23-24	80
334	159	23-24	40
115	160	23-24	80
159	155	23-24	0
333	159	23-24	0
275	163	23-24	160
22	164	23-24	40
178	175	25-26	80
212	173	25-26	20
63	179	25-26	80
146	176	25-26	80
148	176	25-26	320

## Sheet: Fig. 3B&3C
Patient NUM	Log2 (IgG-N+1)	Log2 (IgM-N+1)	Log2 (IgG-S+1)	Log2 (IgM-S+1)	Neutralization titers
136	4.42021	0.411426	2.35896	0.238787	0
27	2.21101	0.678072	0.887525	0.847997	0
204	4.38198	0.555816	2.91265	1.09085	0
205	1.13093	0.298658	1.1375	0.411426	0
218	1.16414	0.201634	0.807355	0.0285692	0
217	3.59574	0.400538	1.48027	0.275007	0
216	5.00944	0.298658	2.02148	0.124328	0
231	6.24241	0.238787	2.55336	0.163499	0
240	4.09761	0	3.7137	0.454176	0
238	2.63552	0.344828	1.83996	0.389567	0
14	4.56133	0.111031	0.963474	0.584963	0
297	4.29866	0.111031	1.18269	0.584963	0
309	2.75253	0.659925	0.594549	0.941106	0
159	5.81019	0.0703893	2.34767	0.321928	0
333	1.62621	0.238787	1.09085	0.411426	0
120	6.36072	0.378512	3.44228	0.594549	20
148	4.47249	3.17153	3.904	0.847997	20
200	3.24702	0.321928	2.40599	0.632268	20
215	4.69599	0.565597	3.54844	0.713696	20
239	5.25814	0.15056	4.01792	0.650765	20
61	3.79909	0.189034	3.47119	0.641546	20
272	1.47197	0.176323	2.9279	0.333424	20
258	3.38819	0.0285692	1.58015	0.356144	20
6	2.58232	0.704872	2.25399	1.32769	20
238	2.46467	0.137504	1.87971	0.555816	20
292	5.56071	0.176323	2.40871	0.464668	20
306	3.28318	0.226509	2.71809	0.650765	20
316	1.46989	0.15056	2.30451	0.613532	20
120	4.97591	0.0840643	2.45418	0.0703893	20
136	3.14617	0.0703893	1	0.594549	20
212	0.652601	0.111031	1.21412	0.669027	20
194	5.52888	0.847997	4.71973	1.18903	40
196	5.85225	0.475085	4.37295	0.695994	40
120	5.97131	0.214125	2.7866	0.263034	40
169	6.32499	0.516015	3.91743	0.650765	40
201	5.7412	0.799087	4.55459	1.12433	40
220	3.02112	0.263034	1.80735	0.176323	40
145	1.62246	0.201634	2.78869	0.632268	40
203	2.36177	0.485427	3.18428	0.887525	40
243	3.89433	0	1.73552	0.454176	40
74	6.51885	0.137504	2.66903	0.505891	40
159	6.47249	0.0565835	3.24336	0.422233	40
22	5.15704	0.163499	3.32625	0.555816	40
128	3.73877	0.163499	4.37365	0.678072	40
189	1.67265	0.0840643	1.20789	0.565597	40
299	5.45976	0.163499	1.5509	0.275007	40
151	2.60027	0.250962	1.40599	0.83996	40
214	3.7137	0.0976108	3.6427	0.565597	40
317	2.05207	0.137504	1.7137	0.298658	40
318	1.0827	0.356144	1.64155	0.659925	40
327	1.78199	0.0143553	5.69711	0.250962	40
326	3.64731	0	3.35896	0	40
259	1.00576	0.0565835	1.25701	0.545968	40
325	3.29101	0.0976108	3.47768	0.263034	40
334	1.46519	0.124328	1.27501	0.15056	40
22	3.78869	0.0840643	2.70708	0.704872	40
214	4.94345	0.575312	5.03386	1.1177	80
198	4.09761	0.443607	5.3345	0.659925	80
202	5.47897	0.298658	2.82985	0.189034	80
227	3.48027	0	5.14771	0.422233	80
225	5.46467	0	2.18587	0.575312	80
226	4.59216	0	5.15097	0.536053	80
234	5.67186	0	5.40701	0.250962	80
255	3.79494	1.04963	4.61706	1.38405	80
242	2.24519	0.545968	2.61117	0.903038	80
270	5.58436	0.536053	5.53605	0.807355	80
275	6.34784	0.443607	5.43863	0.956057	80
87	4.10434	0.226509	1.18269	0.722466	80
288	2.99801	0.389567	2.01436	0.790772	80
282	4.2555	0.333424	3.18587	0.604071	80
159	6.25569	0.137504	3.07895	0.226509	80
291	6.45121	0.238787	5.09212	0.464668	80
320	5.75462	0.163499	2.96717	0.526069	80
312	3.60763	1.07039	1.80735	1.58496	80
310	1.63459	0.15056	3.69599	0.176323	80
328	3.38377	0.321928	4.03474	0.594549	80
77	3.82273	0.0976108	4.58075	0.189034	80
115	4.37016	0.176323	3.16672	0.831877	80
178	3.89336	0	4.64155	0.124328	80
63	4.12928	0.0703893	2.64386	0.124328	80
146	2.38736	0.0565835	3.06178	0	80
192	3.91743	0.695994	5.61971	0.970854	160
159	6.96	0.286881	4.24793	0.613532	160
248	5.68678	0.137504	6.15036	0.555816	160
268	3.9855	0.163499	5.78398	0.632268	160
283	5.82833	0.298658	6.4843	0.545968	160
281	3.7761	0.111031	5.30451	0.344828	160
74	6.38664	0.0840643	1.94111	0.422233	160
39	5.85075	0.111031	5.07724	0.505891	160
324	5.08534	0.15056	3.81147	0.443607	160
4	3.67356	0.0565835	3.32048	0.594549	160
275	6.02967	0.321928	4.76129	0.704872	160
195	4.95791	1.69599	5.75862	2.16672	320
140	3.66676	0.495695	6.16912	0.739848	320
345	6.70183	0.15056	4.70874	0.189034	320
249	5.52795	0.189034	5.22381	0.536053	320
273	5.86146	0.807355	7.03892	1.0635	320
263	5.52042	1.80735	6.24945	2.31904	320
295	5.615	0.15056	5.1981	0.641546	320
263	5.38991	1.76977	6.22843	2.20477	320
275	6.24793	0.432959	5.06738	0.757023	320
300	6.16511	0.124328	6.03122	0.137504	320
322	3.82579	0.516015	3.08576	1.24489	320
315	5.12226	0.565597	5.6241	0.910733	320
289	5.10852	0.378512	5.42021	0.773996	320
148	3.2919	0.176323	4.52544	0.704872	320

## Sheet: Fig. 3D
Patient NUM	Time group	Predicted NT
1	5-6	Positive
1	7-8	Positive
2	3-4	Positive
3	3-4	Positive
4	5-6	Positive
4	13-14	Positive
4	19-20	Positive
5	1-2	Positive
4	23-24	Positive
6	17-18	Negetive
7	7-8	Positive
7	7-8	Positive
8	3-4	Negetive
9	3-4	Positive
9	5-6	Positive
10	3-4	Positive
10	5-6	Positive
10	5-6	Positive
11	3-4	Positive
11	5-6	Positive
11	7-8	Positive
12	5-6	Negetive
12	7-8	Negetive
13	1-2	Positive
13	1-2	Positive
14	17-18	Negetive
14	19-20	Negetive
15	5-6	Positive
15	5-6	Positive
15	5-6	Positive
16	1-2	Negetive
16	3-4	Positive
17	1-2	Negetive
18	1-2	Positive
19	3-4	Positive
19	5-6	Positive
19	7-8	Positive
20	3-4	Positive
20	5-6	Positive
21	5-6	Positive
22	7-8	Positive
22	17-18	Positive
23	1-2	Positive
24	1-2	Negetive
25	1-2	Negetive
26	1-2	Positive
27	1-2	Negetive
28	1-2	Positive
29	1-2	Positive
30	1-2	Positive
31	1-2	Negetive
32	1-2	Negetive
33	1-2	Positive
34	1-2	Positive
35	1-2	Negetive
36	1-2	Positive
37	1-2	Positive
38	1-2	Negetive
39	1-2	Negetive
40	1-2	Negetive
41	1-2	Positive
42	1-2	Positive
43	1-2	Positive
44	1-2	Positive
45	1-2	Positive
46	1-2	Negetive
22	23-24	Positive
47	3-4	Positive
47	5-6	Positive
47	5-6	Positive
48	1-2	Positive
49	1-2	Negetive
50	3-4	Negetive
51	1-2	Positive
52	3-4	Positive
52	5-6	Positive
52	7-8	Positive
53	3-4	Positive
54	5-6	Positive
55	5-6	Positive
56	3-4	Negetive
56	5-6	Positive
57	5-6	Positive
58	3-4	Positive
59	1-2	Negetive
59	1-2	Negetive
60	1-2	Negetive
61	15-16	Positive
62	3-4	Positive
63	1-2	Negetive
63	1-2	Positive
63	3-4	Positive
63	25-26	Positive
64	25-26	Positive
65	5-6	Positive
66	5-6	Positive
66	7-8	Positive
67	3-4	Negetive
67	7-8	Negetive
68	5-6	Negetive
69	3-4	Positive
69	5-6	Positive
69	7-8	Positive
70	3-4	Positive
70	5-6	Positive
70	7-8	Positive
71	3-4	Positive
72	3-4	Positive
73	3-4	Positive
74	21-22	Negetive
75	3-4	Positive
75	5-6	Positive
75	5-6	Positive
76	1-2	Negetive
77	23-24	Positive
78	5-6	Positive
78	5-6	Positive
78	23-24	Negetive
79	3-4	Positive
79	5-6	Positive
79	5-6	Positive
80	1-2	Positive
81	3-4	Positive
81	5-6	Positive
81	5-6	Positive
81	5-6	Positive
82	7-8	Positive
83	7-8	Positive
84	7-8	Positive
85	3-4	Positive
86	3-4	Positive
87	17-18	Negetive
88	5-6	Positive
23	3-4	Positive
24	3-4	Positive
28	3-4	Positive
29	3-4	Positive
31	3-4	Negetive
33	3-4	Positive
89	3-4	Positive
90	3-4	Positive
34	3-4	Positive
35	3-4	Positive
36	3-4	Positive
37	3-4	Positive
91	3-4	Positive
38	3-4	Positive
39	3-4	Positive
92	3-4	Positive
40	3-4	Positive
41	3-4	Positive
42	3-4	Positive
43	3-4	Positive
44	3-4	Positive
45	3-4	Positive
93	3-4	Positive
94	3-4	Positive
92	3-4	Negetive
95	3-4	Negetive
96	3-4	Positive
97	3-4	Positive
98	3-4	Negetive
99	3-4	Negetive
100	3-4	Negetive
101	3-4	Positive
102	3-4	Positive
103	3-4	Positive
104	3-4	Positive
105	3-4	Positive
24	3-4	Positive
106	3-4	Positive
107	3-4	Positive
98	3-4	Negetive
108	3-4	Positive
104	3-4	Positive
101	3-4	Positive
109	3-4	Positive
110	3-4	Negetive
88	7-8	Positive
111	1-2	Negetive
111	7-8	Negetive
111	13-14	Negetive
112	7-8	Negetive
112	7-8	Positive
113	3-4	Positive
113	5-6	Positive
113	7-8	Positive
113	25-26	Positive
114	3-4	Positive
114	5-6	Positive
115	23-24	Positive
116	1-2	Positive
117	3-4	Positive
117	5-6	Positive
117	5-6	Positive
118	1-2	Negetive
119	3-4	Negetive
119	5-6	Negetive
119	5-6	Negetive
120	3-4	Positive
120	5-6	Positive
120	5-6	Positive
120	9-10	Positive
120	11-12	Positive
120	13-14	Positive
120	21-22	Negetive
121	5-6	Positive
122	5-6	Positive
123	5-6	Positive
124	3-4	Positive
27	5-6	Negetive
125	7-8	Positive
36	5-6	Positive
125	7-8	Positive
126	5-6	Positive
127	1-2	Negetive
128	5-6	Positive
129	5-6	Positive
128	7-8	Positive
128	19-20	Positive
39	5-6	Positive
130	5-6	Positive
131	3-4	Positive
132	5-6	Positive
133	17-18	Negetive
134	3-4	Positive
28	5-6	Positive
33	5-6	Positive
89	5-6	Positive
93	5-6	Positive
100	5-6	Negetive
135	5-6	Positive
136	5-6	Positive
96	5-6	Positive
95	5-6	Positive
137	5-6	Positive
123	5-6	Positive
102	5-6	Positive
90	5-6	Positive
34	5-6	Positive
36	5-6	Positive
91	5-6	Positive
94	5-6	Positive
39	5-6	Positive
44	5-6	Positive
45	5-6	Positive
138	5-6	Positive
97	5-6	Positive
96	5-6	Positive
139	5-6	Positive
29	5-6	Positive
31	5-6	Negetive
108	5-6	Positive
93	5-6	Positive
100	5-6	Negetive
43	5-6	Positive
103	5-6	Positive
134	5-6	Positive
140	3-4	Positive
140	13-14	Positive
141	3-4	Positive
142	3-4	Positive
142	5-6	Positive
142	5-6	Positive
143	3-4	Negetive
143	3-4	Positive
144	3-4	Positive
144	5-6	Positive
144	5-6	Positive
144	5-6	Positive
145	13-14	Positive
146	1-2	Positive
146	25-26	Positive
147	3-4	Positive
147	5-6	Positive
147	7-8	Positive
148	7-8	Positive
148	11-12	Positive
148	25-26	Positive
149	3-4	Negetive
149	5-6	Positive
149	21-22	Negetive
150	3-4	Positive
150	5-6	Positive
150	5-6	Positive
151	19-20	Negetive
152	1-2	Positive
153	3-4	Positive
153	5-6	Positive
153	5-6	Positive
153	5-6	Positive
154	1-2	Negetive
154	3-4	Positive
154	21-22	Negetive
154	25-26	Negetive
155	1-2	Negetive
27	5-6	Negetive
156	3-4	Positive
156	5-6	Positive
126	5-6	Positive
157	3-4	Positive
158	3-4	Positive
158	23-24	Positive
35	5-6	Positive
41	5-6	Positive
159	3-4	Positive
159	7-8	Positive
159	9-10	Positive
38	5-6	Positive
130	5-6	Positive
159	11-12	Positive
159	13-14	Positive
135	5-6	Positive
159	17-18	Positive
90	5-6	Positive
93	5-6	Positive
96	5-6	Positive
38	5-6	Positive
159	17-18	Positive
159	23-24	Negetive
160	1-2	Negetive
161	1-2	Positive
162	7-8	Negetive
162	25-26	Negetive
163	3-4	Positive
163	5-6	Positive
164	1-2	Positive
165	3-4	Positive
165	5-6	Positive
165	5-6	Positive
166	3-4	Positive
167	5-6	Positive
168	7-8	Positive
169	5-6	Positive
169	7-8	Positive
169	11-12	Positive
170	5-6	Positive
170	5-6	Positive
171	3-4	Positive
171	5-6	Positive
172	1-2	Negetive
173	1-2	Positive
174	3-4	Positive
174	5-6	Positive
174	15-16	Negetive
175	3-4	Positive
176	5-6	Positive
177	3-4	Negetive
178	1-2	Negetive
178	25-26	Positive
179	1-2	Positive
180	1-2	Negetive
181	5-6	Positive
182	1-2	Negetive
183	5-6	Negetive
183	7-8	Negetive
184	5-6	Positive
185	1-2	Positive
186	5-6	Positive
186	5-6	Positive
187	1-2	Negetive
188	7-8	Positive
92	7-8	Negetive
189	19-20	Negetive
136	9-10	Negetive
190	5-6	Positive
27	9-10	Negetive
191	5-6	Positive
192	9-10	Positive
191	5-6	Positive
193	1-2	Positive
194	11-12	Positive
195	11-12	Positive
196	11-12	Positive
197	11-12	Negetive
198	11-12	Positive
199	7-8	Positive
200	11-12	Negetive
27	11-12	Negetive
199	7-8	Positive
201	11-12	Positive
202	11-12	Positive
203	11-12	Positive
204	11-12	Positive
205	13-14	Negetive
206	13-14	Positive
207	13-14	Negetive
208	13-14	Negetive
209	7-8	Positive
210	13-14	Positive
211	13-14	Negetive
212	7-8	Negetive
213	13-14	Negetive
212	25-26	Negetive
214	9-10	Positive
215	13-14	Positive
214	19-20	Positive
216	13-14	Negetive
217	13-14	Negetive
218	13-14	Negetive
219	13-14	Positive
220	13-14	Negetive
221	13-14	Negetive
222	13-14	Positive
223	13-14	Positive
224	5-6	Positive
224	7-8	Positive
225	13-14	Negetive
136	13-14	Negetive
226	13-14	Positive
132	13-14	Positive
227	13-14	Positive
203	13-14	Positive
204	13-14	Positive
228	13-14	Negetive
207	15-16	Negetive
229	15-16	Positive
230	15-16	Positive
231	15-16	Negetive
232	15-16	Negetive
233	15-16	Negetive
74	15-16	Positive
234	15-16	Positive
235	15-16	Negetive
236	15-16	Positive
237	15-16	Positive
238	15-16	Negetive
239	15-16	Positive
240	15-16	Positive
210	15-16	Positive
241	15-16	Negetive
242	15-16	Positive
243	15-16	Negetive
244	15-16	Positive
245	15-16	Positive
246	15-16	Negetive
247	15-16	Positive
248	15-16	Positive
249	15-16	Positive
250	15-16	Positive
251	1-2	Positive
252	15-16	Positive
253	3-4	Positive
254	15-16	Positive
255	15-16	Positive
256	17-18	Positive
257	17-18	Positive
258	17-18	Negetive
259	3-4	Negetive
260	17-18	Positive
261	17-18	Positive
262	17-18	Negetive
222	17-18	Positive
259	21-22	Negetive
263	17-18	Positive
264	17-18	Negetive
265	17-18	Positive
266	17-18	Negetive
267	17-18	Positive
268	17-18	Positive
74	17-18	Positive
269	17-18	Positive
270	17-18	Positive
271	17-18	Negetive
272	17-18	Positive
273	17-18	Positive
204	17-18	Negetive
274	17-18	Negetive
275	17-18	Positive
276	3-4	Positive
237	17-18	Positive
238	17-18	Negetive
277	17-18	Positive
206	17-18	Negetive
278	5-6	Positive
278	7-8	Positive
279	5-6	Positive
280	17-18	Positive
281	17-18	Positive
282	17-18	Positive
279	7-8	Positive
283	17-18	Positive
284	5-6	Positive
285	17-18	Negetive
286	17-18	Negetive
287	17-18	Negetive
288	17-18	Negetive
289	17-18	Positive
270	17-18	Positive
290	17-18	Negetive
291	19-20	Positive
292	19-20	Negetive
293	1-2	Positive
294	3-4	Positive
263	19-20	Positive
260	19-20	Positive
222	19-20	Positive
295	19-20	Positive
296	19-20	Negetive
297	19-20	Negetive
298	19-20	Negetive
294	3-4	Positive
299	19-20	Negetive
300	19-20	Positive
275	19-20	Positive
301	5-6	Positive
302	1-2	Negetive
303	19-20	Negetive
304	17-18	Negetive
305	19-20	Negetive
306	19-20	Positive
307	3-4	Positive
308	19-20	Positive
309	19-20	Negetive
310	19-20	Positive
311	19-20	Positive
312	19-20	Negetive
313	19-20	Negetive
314	19-20	Negetive
307	5-6	Positive
315	21-22	Positive
316	21-22	Negetive
305	21-22	Negetive
317	21-22	Negetive
318	21-22	Negetive
309	21-22	Negetive
319	7-8	Positive
320	21-22	Positive
27	21-22	Negetive
321	5-6	Positive
322	21-22	Positive
39	21-22	Positive
92	21-22	Negetive
323	21-22	Negetive
203	21-22	Negetive
255	21-22	Positive
324	21-22	Positive
325	21-22	Positive
222	21-22	Positive
326	21-22	Positive
327	21-22	Positive
328	21-22	Positive
329	21-22	Positive
310	21-22	Positive
330	7-8	Positive
273	21-22	Positive
136	21-22	Negetive
312	21-22	Negetive
289	21-22	Positive
331	3-4	Positive
270	21-22	Positive
332	21-22	Negetive
333	23-24	Negetive
334	23-24	Negetive
331	5-6	Positive
331	7-8	Positive
335	23-24	Positive
331	25-26	Negetive
336	3-4	Positive
222	23-24	Positive
337	23-24	Negetive
338	5-6	Positive
39	23-24	Positive
275	23-24	Positive
339	5-6	Positive
339	7-8	Positive
340	23-24	Negetive
341	23-24	Positive
342	23-24	Negetive
343	23-24	Negetive
339	7-8	Positive
344	3-4	Positive
344	5-6	Positive
345	7-8	Positive
315	25-26	Positive
345	13-14	Positive
282	25-26	Negetive
305	25-26	Negetive
345	19-20	Positive
346	1-2	Positive
347	23-24	Negetive
347	1-2	Negetive
348	1-2	Negetive
348	1-2	Negetive
349	5-6	Positive

[truncated: 3 more sheets: Fig. S3, Table S1, All data]
